# Supplementary material for: The Immunoexpression and Prognostic Significance of Stem Cell Markers in Malignant Salivary Gland Tumors: A Systematic Review and Meta-Analysis
Source: Genes (Basel). 2024 Dec 29;16(1):37. doi: 10.3390/genes16010037 (PMC11764928; doi:10.3390/genes16010037)
Supplement: Supplementary file 1 [file genes-16-00037-s001.zip › genes-3374333_Supplementary material-Revised.xlsx]

## Sheet: Table S1
Database	Results (November 1st, 2023)	Key-words
PubMed/ MEDLINE	196	(((salivary[Title/Abstract] OR "salivary gland"[Title/Abstract]) AND (tumo* OR mass*[Title/Abstract] OR neoplas*[Title/Abstract] OR malignan*[Title/Abstract] OR cancer*[Title/Abstract] OR carcinoma*[Title/Abstract] OR adenocarcinoma*[Title/Abstract] OR "glandular carcinoma*"[Title/Abstract] OR "glandular cancer*"[Title/Abstract])) AND ("stem cell*"[Title/Abstract] OR pluripoten*[Title/Abstract]))…
Embase via Ovid	250	((salivary or "salivary gland") and (tumo* or mass* or neoplas* or malignan* or cancer* or carcinoma* or adenocarcinoma* or "glandular carcinoma*" or "glandular cancer*")) and ("stem cell*" or pluripoten*) and (immunohistochem* or immunostain* or stain* or immunolab* or immunocytochem* or immunoexpress* or immunofluorescence* or antibod* or protein* or marker* or biomarker*)).ab,ti.
Web of Science	162	((salivary OR "salivary gland") AND (tumo* OR mass* OR neoplas* OR malignan* OR cancer* OR carcinoma* OR adenocarcinoma* OR “glandular carcinoma*” OR “glandular cancer*”)) AND (“stem cell*” OR pluripoten*) AND (immunohistochem* OR immunostain* OR stain* OR immunolab* OR immunocytochem* OR immunoexpress* OR immunofluorescence* OR antibod* OR protein* OR marker* OR biomarker*) (Title) or ((salivary…
Scopus	193	( TITLE ( ( ( salivary OR "salivary gland" ) AND ( tumo* OR mass* OR neoplas* OR malignan* OR cancer* OR carcinoma* OR adenocarcinoma* OR "glandular carcinoma*" OR "glandular cancer*" ) ) AND ( "stem cell*" OR pluripoten* ) AND ( immunohistochem* OR immunostain* OR stain* OR immunolab* OR immunocytochem* OR immunoexpress* OR immunofluorescence* OR antibod* OR protein* OR marker* OR biomarker* ) )…
CINAHL via EBSCOhost	13	TI ( ((salivary OR "salivary gland") AND (tumo* OR mass* OR neoplas* OR malignan* OR cancer* OR carcinoma* OR adenocarcinoma* OR “glandular carcinoma*” OR “glandular cancer*”)) AND (“stem cell*” OR pluripoten*) AND (immunohistochem* OR immunostain* OR stain* OR immunolab* OR immunocytochem* OR immunoexpress* OR immunofluorescence* OR antibod* OR protein* OR marker* OR biomarker*) ) OR AB ( ((sali…

## Sheet: Table S2
Reference/Title	Source*	Reason for exclusion by full text evaluation
Sahara et al. 2023	37267716	In vitro study
Farag & Hassabou 2022	36089234	No immunohistochemical analysis of stem cell markers in SGTs
Haghshenas et al. 2022	35674025	No immunohistochemical analysis of stem cell markers in SGTs
Perez-Sayans et al. 2021	33805026	Inconsistency in the number of cases examined between main text and supplementary files
Kadletz et al.	31273546	No comparison of stem cell markers between different SGT groups or histopathological variants; Included only one SGT category and comparison between different histopathological variants was not performed.
Cao et al. 2019	30569117	No immunohistochemical analysis of stem cell markers in SGTs
Keysar et al. 2018	29555661	In vitro study
Irani & Dehghan 2017	29387612	No immunohistochemical analysis of stem cell markers in SGTs
Panaccione et al. 2017	28500913	No immunohistochemical analysis of stem cell markers in SGTs
Wong et al. 2016	26598548	No comparison of stem cell markers between different SGT groups or histopathological variants; Positivity for stem cell marker (c-KIT) was inclusion criterion only for 1 SGT category
Maruyama et al. 2016	26751783	Animal study
Bilodeau et al. 2015	25497834	No core stem cell marker
Dai et al. 2014	24466336	Overlap of immunohistochemical data with a previous publication of the same research group, i.e, possible overlap with doi: 10.3390/ijms15058393
Ramachandran et al. 2014	24853424	No immunohistochemical analysis of stem cell markers in SGTs
Tang et al. 2014	24721839	Overlap of immunohistochemical data with a previous publication of the same research group, i.e, doi: 10.1016/j.oraloncology.2010.02.001
Shin et al. 2014	24456477	No comparison of stem cell markers between different SGT groups or histopathological variants; Included only one SGT category and comparison between different histopathological variants was not performed.
Ianez et al. 2013	23600676	No comparison of stem cell markers between different SGT groups or histopathological variants; Immunohistochemical analysis of stem cell markers was performed only in benign SGTs
Bell et al. 2011	21785271	Overlap of immunohistochemical data with a previous publication of the same research group, i.e, possible overlap with: doi: 10.1002/cncr.25541
Möller et al. 2008	18338330	Case report
Seethala et al. 2007	17197918	No comparison of stem cell markers between different SGT groups or histopathological variants; Included only one SGT category and comparison between different histopathological variants was not performed.
Biomathematical cluster analyses of immunohistochemical results on a tissue microarray of 57 malignant salivary gland tumors (2005)	WOS:000230545900343	Meeting abstract
*Source: PMID or Web of Science (WOS) Accession Number
Abbreviation: SGTs, Salivary Gland Tumors

## Sheet: Table S3
Reference	Journal	Malignant SGT; controls (N)	Number of patients	Gender	Age	Site	MEC histopathological grades	AdCC histopatholohical pattern	Diagnostic criteria
Santos et al., 2023	Oral Surg Oral Med Oral Pathol Oral Radiol	MEC (20), AdCC (20), PA (20); normal SGs (4)	64	male/female (N): MEC (10/7), NA in 3), AdCC (12/8), PA (11/9); normal SGs (NA)	mean age ± SD (years): MEC (41.8 ±18.5), AdCC (52.0 ±17.0), PA (43.2±16.7); normal SGs (NA)	MEC (NA), AdCC (NA), PA (NA); normal SGs (minor SGs or SGs in other site)	low-grade (9/20), intermediate-grade (4/20), high (7/20)	cribriform (13/20), tubular (4/20), solid (3/20)	WHO 2017
Kerche et al., 2022	Mol Biol Rep	MEC (14), AdCC (18); PA (23), non-neoplastic SGs (10)	65	male/female (N): MEC (7/11), AdCC (2/5); PA (10/13), non-neoplastic SGs (NA)	age groups (≤ 40/>40 years): MEC (4/10), AdCC (3/15); PA (12/10, 1NA), non-neoplastic SGs (NA)	parotid/submandibular gland/minor SGs or SGs in other site: MEC (6/0/8), AdCC (3/2/13); PA (14/6/3), non-neoplastic SGs (NA)	low-grade(5/14), intermediate-grade(3/14), high-grade (4/14), NA (2/14)	NA	NA
Maghrabi et al., 2022	Open Access Macedonian Journal of Medical Sciences	MEC (11), AdCC (20), CXPA (10), ACC (6), P(LG)A (3)	50	male/female (N): 27/23	mean age ± SD (years): 49.96 ± 13.65 years; age range (years): 19-76 (in total for all study groups)	parotid (48%); submandibular gland (16%); minor SGs or SGs in other site (36%)	low grade (5/11), high grade (6/11)	Grade I– cribriform or tubular pattern (7/20), Grade II – <30% solid pattern (8/20), Grade III – more than 30% solid pattern (5/20)	WHO 2017, AFIP
Marleen et al., 2022	Bali Medical Journal	MEC (34)	34	male/female (N): 18/16	NA	parotid (20); submandibular gland (2); sublingual gland (1); minor SGs or SGs in other site (11)	low-grade (13/34), moderate-grade (3/34), high-grade (18/34) (AFIP Grading)	NA	AFIP
Sadeghi et al., 2022	Appl Immunohistochem Mol Morphol	MEC (48), AdCC (47)	95	male/female (N): MEC (21/27), AdCC (26/21)	≤ 50/>50 years: MEC (29/19), AdCC (22/25)	parotid/ extra Parotid: MEC (39/9), AdCC (8/39)	low-grade (22/48), intermediate-grade (11/48), high-grade (15/48)	NA	NA
Yildirim et al., 2022	Pol J Pathol	MEC (6), AdCC (8), ACC (2), CXPA (2), P(LG)A (6); PA (21), BCA (3); normal SGs (7)	55	NA	age groups <60/≥60 years: 40/14, 1NA	minor SGs or SGs in other site (55/55)	NA	NA	NA
Bertlich et al., 2021	Oncology	SCC (31)	31	male/female (N): 19/12	age range (years): 42-92, mean age ± SD (years): 77 ± 11 years	parotid (27/31), submandibular gland (4/31)	NA	NA	NA
Moura et al., 2021	Braz Oral Res	MEC (20), AdCC (20); PA (20); normal SGs (10)	70	male/female (ratio): MEC (1/1.8) AdCC (1/1.5); PA (1/1), normal SGs (NA)	mean age ±SD (years): SGTs (44.7±1 8.8), normal SGs (NA)	major SGs/ minor SGs or SGs in other site: SGTs (30/30); normal SGs (NA)	low-grade (10/20), intermediate-grade (3/20), high-grade (7/20)	cribriform (6/20), tubular (4/20), solid (10/20)	WHO 2005, Seifert et al. 1976
da Silva et al., 2020	Exp Mol Pathol	103 MSGTs[MEC (25), ACC (15), AdCC (13), P(LG)A (10), NOS (13), EMC (8), CXPA (7), SDC (5), BCAC(4), ClCC (3)]; 51 BSGTs [PA (25), MYO (9), WT (7), CAD (5), BCA (5)]	154	male/female (N): MSGTs (57/46); BSGTs (27/24)	age range (years): MSGTs (13-88 years, mean age ± SD: 52 ± 18 years); BSGTs (11-94 years, mean age ± SD: 50 ± 17 years)	MSGTs: parotid (59/103); minor SG or SGs in other site (44/103); BSGTs: parotid (36/51); submandibular gland (7/51); minor SG or SGs in other site (8/51)	NA	NA	WHO
Spiegel et al., 2020	Eur Arch Otorhinolaryngol	MEC (5), AdCC (6), ACC (1), NOS (11), P(LG)A (3), CXPA (5), ΕΜC (2), MYOC (1), SDC (6)	40	male/female (N): 29/11	mean age ± SD (years): 64.4 ± 16.9	parotid (28/40), submandibular/gland (12/40)	NA	NA	NA
Esmaeil et al., 2019	Journal of Solid Tumors	MEC (80); normal SGs (10)	90	male/female (%): 45/55	age range (years): 13-78, mean age ± SD (years): 48.07 ± 15.05 years (in total)	parotid/minor SG or SGs in other site/submandibular gland(%): 58/34/8	low-grade (28/80), intermediate-grade (16/80), high-grade (36/80)	NA	AFIP
Luo et al., 2019	J Infect Public Health	AdCC (34); normal SGs (10)	44	male/female (N): 24/20 (in total)	age range (years): 30-78, mean age ± SD (years): 49.5 ± 5.2 years (in total)	parotid/submandibular gland/sublingual gland/minor SG or SGs in other site: 18/5/15/6 (in total)	NA	cribriform-tubular/solid: 26/8	NA
Tsai et al., 2019	Hum Pathol	AdCC (38)	38	male/female/NA (N): 9/21/8	NA	NA	NA	cribriform (22/38), tubular (8/38), solid (8/38)	NA
Destro Rodrigues et al., 2017	J Oral Pathol Med	MEC (28); normal SGs from same patients (20)	28	male/female (%): 7/16 (NA in 5 cases)	age range (years): 12-78 (NA in 6 cases)	parotid (17), sumandibular gland (2), minor SG or SGs in other site (9)	low-grade (21/28), intermediate-grade (4/28), high-grade (3/28)	NA	WHO
Kadletz et al., 2017	Eur Arch Otorhinolaryngol	80 MSGTs [ MEC (10), AdCC (26), ACC (8), NOS (17), CXPA (5), BCAC (3), ClCC (2), NEC (4), SCC (5)]	80	male/female (N): 43/37	mean age: 58.0 years (age range 16–88 years)	major SGs (43); minor SGs or SGs in other site (37)	NA	NA	NA
Sedassari et al., 2017	Virchows Arch	CXPA (25), PA (30)	55	male/female (N): CXPA (12/13); PA (11/19)	mean age (years): CXPA (61.4); PA (38.5)	CXPA: parotid (16), minor SGs or SGs in other site (9); PA: parotid (15), submandibular gland (1), minor SGs or SGs in other site (14)	NA	NA	detailed histopathologic description
Xu et al., 2017	Sci Rep	MEC (75)	75	male/female (N): 25/50	age groups ≤50/>50 years: 52/23 (age range: 11-79 years)	minor SG or SGs in other site (75)	low-grade(38/75), intermediate-grade(31/75), high-grade (6/75)	NA	Brandwein et al. 2001
Binmadi et al., 2016	Head Face Med	MEC (15)	15	male/female (N): 6/9	49.7 years (range: 21–70)	parotid (13/15); submandibular gland (2/15)	low-grade (5/15), intermediate-grade (2/15), high-grade (8/15)	NA	Brandwein et al. 2001
Jain et al., 2016	J Cancer Res Ther	AdCC (30)	30	NA	NA	NA	NA	cribriform (10), tubular (10), solid (10)	Fletcher 2007
Seifi et al., 2016	Iran J Otorhinolaryngol	MEC (15), AdCC (15), PA (15)	45	male/female (N): female (16): male(14)	mean age ± SD (years): MEC low-grade (43.12±13.84), MEC high-grade (55.71±13.01), AdCC (48.26±14.39), PA (44.2±9.51)	major/minor SGs or SGs in other site (N): MEC (13/2), AdCC (11/4), PA (7/8)	low-grade (8/15), high-grade (7/15)	cribriform/tubular/solid: 3/7/5	Brandwein et al. 2001, Neville and colleagues
Wang et al., 2016	Oncotarget	AdCC (45); PA (20); normal SGs (10)	75	male/female (N): AdCC (20/25); PA (NA), normal SGs (NA)	age groups (≤45/>45 years): AdCC (18/27); PA (NA); normal SGs (NA)	AdCC: major SGs (29/45), minor SGs or SGs in other site (16/45); PA (NA); normal SGs (NA)	NA	cribriform/tubular (32/45), solid (13/45)	"well established criteria"
Yi et al., 2016	Ann Diagn Pathol	AdCC (102); normal SGs (10)	122	male/female (N): AdCC (48/54); normal SGs (NA)	age groups <45/≥45 years: AdCC (49/53); normal SGs (NA)	NA	NA	cribriform/tubular (86), solid (16)	WHO
Adams et al., 2015	Oncotarget	MEC (12); normal SGs (NA)	NA	male/female (N): MEC (2/10); normal SGs (NA)	age range (years): MEC (14-67; NA 1/12); normal SGs (NA)	minor SGs or SGs in other site: MEC (12/12); normal SGs (NA)	low-grade (2/12), intermediate-grade (4/12), high-grade (6/12)	NA	NA
Azúa-Romeo et al., 2014	Br J Oral Maxillofac Surg	MEC (5), AdCC (5), P(LG)A (3), ACC (4), NOS (3), SCC (9), ClCC (2), sarcoma (1); PA (17), WT (6), Oncocytoma (2); non-neoplastic SGs (9)	NA	male/female (N): MSGTS+BSGTs (51/29); non-neoplastic SGs (NA)	mean age (range): malignant: 61(42–72) years; benign: 48(38–57) years; non neoplastic SGs (NA)	parotid: MSGTS+BSGTs (70/70); non neoplastic SGs (NA)	NA	NA	NA
Chang et al., 2014	Biochim Biophys Acta	AdCC (50); normal SGs (20)	70	male/female (N): AdCC (19/31); normal SGs (NA)	age groups: AdCC (≤ 40/>40 years: 18/32); normal SGs (NA)	AdCC: parotid (23/50), submandibular gland (23/50), sublingual gland (4/50); normal SGs: parotid (4/20), submandibular gland (8/20), sublingual gland (8/20)	NA	NA	NA
Dai et al., 2014	Int J Mol Sci	AdCC (131); normal SGs from same patients	131	male/female (N): 75/56	<50 /≥50 years: 46/85 (range: 36-78)	NA	NA	cribriform/tubular (102); solid (29)	WHO
Fok et al., 2014	Oral Surg Oral Med Oral Pathol Oral Radiol	MEC (29), ACC (11); PA (20); normal SGs (20)	80	male/female (N): MEC (15/14), ACC (9/2); PA (7/13); normal SGs (10/10)	mean age (years): MEC (53.9), ACC (66.7); PA (44.1); normal SGs (34.2)	parotid/submandibular gland/minor SGs or SGs in other site: MEC (1/0/28), ACC (6/1/4); PA (4/0/16); normal SGs (0/0/20)	low-grade (16/29), intermediate-grade (9/29), high-grade (4/29)	NA	AFIP
Karbanova et al., 2014	PLoS One	MEC (15), AdCC (7), ACC (11); PA (10), neoplastic SGs (3)	46	male/female (N): MEC (11/4), AdCC (2/5), ACC (4/7); PA (5/5); neoplastic SGs (3/0)	age range (years): MEC (19-81), AdCC (28-76), ACC (34-79); PA (28-76); neoplastic SGs (34-53)	parotid/submandibular gland/sublingual gland/minor SGs or SGs in other site: MEC (9/1/1/4), AdCC (3/3/0/1), ACC (9/1/0/1); PA (10/0/0/0), neoplastic SGs (0/3/0/0)	low-grade (6), intermediate-grade (3), high-grade (6)	cribriform (6), cribriform/solid (1)	Ellis GL, Auclair PL (2008)
Li et al., 2014	Biomed Res Int.	AdCC (25); normal SGs (10)	35	male/female (N): AdCC (9/16); normal SGs (NA)	mean age (range ): AdCC [60.72 (32–78) years]; normal SGs: NA	minor SGs or SGs in other site: AdCC (25/25); normal SGs (NA)	NA	cribriform (16), cribriform+ solid (4), cribriform with tubular (5)	WHO
Phuchareon et al., 2014	Transl Oncol	AdCC (27); normal SGs from same patients (5)	27	male/female (N): 11/16	median age: 58 years (range: 33-91)	AdCC: parotid (5/27), submandibular gland (6/27), sublingual gland (2/27), minor SGs or SGs in other site (14/27); normal SGs: parotid (2/5), submandibular gland (1/5), sublingual gland (1/5), minor SGs or SGs in other site (1/5)	NA	cribriform (3), tubular (4), solid (1), cribriform+tubular (10), solid+tubular (8), cribriform+solid (1)	NA
Cros et al., 2013	Ann Oncol	MEC (30), AdCC (40), ACC (14), P(LG)A (2), CXPA (13), NOS (12), EMC (6), MYOC (3), SDC (3)***	123	male/female (N): 61/62	mean age ± SD (years): 52 ±18	parotid (75/123), submandibular gland (10/123), sublingual gland (3/123), minor SGs or SGs in other site (35/123)	NA	NA	WHO, Regezi et al (2003)
Fok et al., 2013	Oral Surg Oral Med Oral Pathol Oral Radiol	AdCC (22), P(LG)A (16); PA (20); normal SGs (20)	78	male/female (N): AdCC (10/12), P(LG)A (9/7); PA (7/13); normal SGs (10/10)	mean age (years): AdCC (61.3), P(LG)A (65.1); PA (44.1); normal SGs (34.2)	parotid/oral mucosa (unspecified)/minor SGs or SGs in other site: AdCC (1/2/19), P(LG)A (0/0/16); PA (4/0/16); normal SGs (0/0/20)	NA	NA	AFIP
Soave et al., 2013	Diagn Pathol	MEC (11), AdCC (34), ACC (4), NOS (5), P(LG)A (3), CXPA (4), BCAC (5), SDC (3)	69	male/female (N): 28/41	mean age: 54.8 years (age range: 13-85 years)	parotid/submandibular gland/sublingual gland/minor SGs or SGs in other site (N): 27/13/2/27	NA	NA	WHO 2005
Zhou et al., 2013	Head Neck	AdCC (184)	184	male/female (N): 88/96	age groups ≤ 60/>60 (years): 119/65	parotid (12%), submandibular gland (5%), minor SG (83%) [data for a larger group of 216 AdCCs]	NA	cribriform (103), tubular (52), solid (29)	NA
Fujita & Ikeda, 2012	J Oral Pathol Med	AdCC (26)	26	male/female (N): AdCC 10/16	mean age (years): 59.5	submandibular gland/sublingual gland/minor SG or SGs in other site: 4/4/18	NA	cribriform 26/26, tubular 22/26, solid 6/26	NA
Lee et al., 2012	World journal of surgical oncology	AdCC (48)	48	male/female (N): 19/29	mean age (± SD): 49.7 (± 14.2) years	parotid (18), submandibular gland (12), minor SGs or SGs in other site (18)	NA	cribriform (18), tubular (2), solid (7), indeterminate (21)	WHO 2005
Kim et al., 2011	J Korean Med Sci	CXPA (17); luminal (11/17), non-luminal (6/17)	17	male/female (N): luminal (8/3), non-luminal (3/3)	mean age ± SD (years): luminal (50.6 ± 12.0), non-luminal (56.2 ± 9.9)	parotid/submandibular gland/minor SGs or SGs in other site: luminal (9/0/2), non-luminal (5/1/0)	NA	NA	WHO 2005
Schwarz et al., 2011	Int J Clin Exp Pathol	AdCC (14), P(LG)A (8)	22	male/female (N): AdCC (5/9), P(LG)A: (5/3)	age range (years): AdCC (36-98), P(LG)A (39-99)	sublingual glang/minor SGs or SGs in other site: AdCC (1/13), P(LG)A (0/8)	NA	predominant: cribriform (10/14), tubular (2/14), solid (2/14)	WHO 2005
Bell et al., 2010	Cancer	AdCC (199)	199	male/female (N): 93/106	median age (range): 51.4 (15.9-81.9) years	parotid (29/199), submandibular gland (20/199), minor SGs or SGs in other site or other site (150)	NA	cribriform (109), tubular (57), solid (24), ΝΑ (9)	NA
Tang et al., 2010	Oral Oncol	AdCC (121)	121	male/female (N): 54/67	age groups (<50/≥50 years): 45/76	major/minor SGs or SGs in other site (N): 58/63	NA	cribriform/tubular (85/121), solid (36/121)	WHO 1992
Tetsu et al., 2010	Neoplasia	AdCC (17); normal SGs from same patients (NA)	17	male/female (N): 3/14	age range: 39-77 years	parotid/submandibular gland/minor SGs or SGs in other site: 2/1/14	NA	cribriform (7/17), tubular (4/17), solid (1/17), tubular+cribriform (4/17), solid+ cribriform (1/17)	Spiro et al. 1974
Locati et al., 2009	Oral Oncol	MEC (5), AdCC (63), NOS (26), SDC (26), MYOC (5), Poorly differentiated Ca (4), other histopathological type adenocarcinomas (10)	139*	NA	NA	NA	high-grade (5/5)	NA	WHO
Sequeiros-Santiago et al., 2009	Oncol Rep	AdCC (24)	24	male/female (N): 8/16	mean age: 54 (range 14-79)	major SGs/minor SGs or SGs in other site (7/14)	NA	cribriform (18), tubular (3), solid (3)	NA
Vila et al., 2009	Mod Pathol	AdCC (14)	13	male/female (N): 5/8	age range: 37-86 years	parotid (4/14), sublingual gland (2/14), minor SGs or SGs in other site (8/14)	NA	cribriform (5/14), cribriform/tubular (3/14), cribriform/tubular+solid (4/14), solid (2/14)	NA
Ettl et al., 2008	Histopathology	MEC (15), AdCC (25), ACC (11), P(LG)A (1), CXPA (13), NOS (3), MYOC (4), SDC (12), BCAC (3), SCC (5), LEP (3), OncoCa (3), CystadenoCa (1), Undifferentiated Ca (1), Adenosquamous Ca (1)	101	male/female (N): 50/51	median age (range): 59 (24-88) years	parotid/submandibular gland/minor SGs or SGs in other sit: 68/17/16	low-grade (4/15); intermediate-grade (10/15); high-grade (1/15)	cribriform (11/25), tubular (5/25), solid (9/25)	WHO 2005
Vekony et al.(a), 2008	Histopathology	MYOC (30); MYO (54); normal SGs (17)	101	male/female/NA (N): MYOC (9/13/8); MYO (17/28/9); normal SGs (NA)	median age: MYOC (55, NA:23); MYO (primary: 58, recurrent: 47, NA: 15); normal SGs (NA)	parotid/submandibular gland/minor SGs or SGs in other site (oral or other site/NA: MYOC (10/0/2/18), MYO (35/2/7/10); normal SGs (NA)	NA	NA	NA
Vekony et al.(b), 2008	J Clin Pathol	AdCC (21); normal SGs (17/21)	21	male/female (ratio): 1:1.3	median age (range): 54.9 (25-81) years	parotid/submandibular gland/sublingual gland/minor SGs or SGs in other site: 9/8/2/2	NA	cribriform/tubular (15/21), solid (6/21)	NA
Andreadis et al., 2006	Oral Oncol	57 MSGTs [MEC (3), AdCC (14), P(LG)A (14), ACC (6), SDC (3), EMC (3), Carcinosarcoma (1), NOS (1), LEP (3), SCAC (5), MYOC (2), Oncocytic Ca (1), BCAC (1)]; 40 BSGTs [PA (20), WT (15), MYO (2), ONC (2), BCA (1)]; non-neoplastic SGs (5)	NA	NA	NA	NA except for PA (parotid 5, submandibular glands 2, minor SGs or SGs in other site 8)	NA	NA	WHO
Beltran et al., 2006	J Oral Maxillofac Surg	AdCC (12), P(LG)A (20)	32	male/female (N): AdCC: NA; PLGA 6/14	mean age (range): AdCC: NA; PLGA: 56 (34-80) years	AdCC: NA; P(LG)A: minor SGs or SGs in other site (20/20)	NA	NA	NA
Perschbacher et al., 2004	J Oral Pathol Med	AdCC (22), P(LG)A (13), NOS (8), ACC (6), MEC (4), PA (5); normal SGs (30)	88	male/female (N): MEC (2/2), AdCC (8/14), P(LG)A (5/8), NOS (6/2), ACC (3/3); PA (3/2); normal SGs (13/17)	mean age (years): MEC (61), AdCC (61.3), P(LG)A (56.8), NOS (68.8), ACC (58.3); PA (52); normal SGs (52.7)	major SGs/minor SGs or SGs in other site (N): MEC (4/0), AdCC (7/15), P(LG)A (0/13), NOS (5/3), ACC (6/0); PA (2/3); normal SGs (17/13)	NA	NA	NA
Edwards et al., 2003	Oral Surg Oral Med Oral Pathol Oral Radiol	AdCC (15), P(LG)A (17), MAD (17)	49	male/female (N): AdCC (3/12), PLGA (4/13), MAD (3/14)	AdCC [median age: 65 years (range: 37-89 years)], PLGA [median age: 67 years (age range: 38-73 years)], MAD [median age: 66 years (age range: 41-97 years)]	AdCC: parotid (5), submandibular gland (2), minor SGs or SGs in other site (8); PLGA parotid (1), minor SGs or SGs in other site (12), NA (4); MAD: parotid (4), minor SGs or SGs in other site (13)	NA	NA	AFIP 1995
Penner et al., 2002	Mod Pathol	AdCC (9), P(LG)A (14)	23	male/female (N): AdCC: (3/6), PLGA (7/7)	median age (years): AdCC (57, range: 42-80), PLGA (61, range 26-83)	parotid/sublingual gland/minor SGs or SGs in other site: AdCC (3/1/5), P(LG)A: (0/0/14)	NA	cribriform/tubular (13), cribriform/solid (2), Tubular/cribriform/solid (3), Tubular/solid (1), Tubular (1), cribriform (3)	AFIP 1995
Jeng et al., 2000	Cancer Lett	MEC (19), AdCC (25), ACC (11), P(LG)A (4), CXPA (4), NOS (4), MYOC (2), SDC (2), SCC (1), LEP (6), Undifferentiated Ca (1)	79	NA	NA	NA	NA	cribriform (17), tubular (4),solid (4)	WHO
Xing et al., 1998	Oral Dis	MEC (10), AdCC (8), P(LG)A (10); PA (9), MAD (9)	46	NA	NA	minor SGs or SGs in other site (46)	NA	NA	NA
Abbreviations: ACC, acinic cell carcinoma; AdCC: adenoid cystic carcinoma; Adenosquamous Ca, adenosquamous carcinoma; AFIP, Armed Forces Institute of Pathology; BCA, basal cell adenoma; BCAC, basal cell adenocarcinoma; BSGTs, benign salivary gland tumors; CAD, canalicular adenoma; ClCC, clear cell carcinoma, CXPA, carcinoma ex-pleomorphic adenoma; CystadenoCa, cystadenocarcinoma; EMC, epithelial-…

## Sheet: Table S4
Authors	Year	Malignant SGT; controls (N)	Marker	HUGO Gene Name	Host	Clonality	Dilution	Antibody (catalogue number)	Source	Thickness of section (in μm)	Positive control	Negative control	Evaluation method	Scoring system	Number of observers
Li et al.	2014	AdCC (25); normal SGs (10)	ABCG2	ABCG2	mouse	monoclonal	01:50:00	BXP-21	Abcam, Cambridge, UK	4	NA	Replacement of the primary antibody with PBS	Semi-quantitative	The percentage of positive tumour cells was graded as negative:− (<30%), weak: + (30–49%), moderate: ++ (50–74%), and strong staining: +++ (≥75%).	NA
Adams et al.	2015	MEC (12); normal SGs (NA)	ALDH1	ALDH1A1	NA	NA	NA	NA	NA	NA	NA	NA	NA	NA	NA
Bertlich et al.	2021	SCC (31)	ALDH1	ALDH1A1	rabbit	NA	1:200	NA	ABCAM, Cambridge, UK	NA	NA	NA	Semi-quantitative	3×% of strongly staining membrane/cytoplasma/nuclei + 2×% of moderately staining membrane/cytoplasma/nuclei + 1x%of weakly staining membrane/cytoplasma/nuclei; range: 0–300	NA
da Silva et al.	2020	MEC (25), ACC (15), AdCC (13), PAC (10), AcNOS (13), EMC (8), CExPA (7), SDC (5), BCAc (4), CCC (3)	ALDH1	ALDH1A1	rabbit	monoclonal	1:1000	D9Q8E	Cell Signaling, Danvers, MA, USA	3	"as recommended by the manufactor"	Omission of the primary antibody	Semi-quantitative	Parenchyma: a final immunoreaction score (0-9; 0-4: low expression; 6-9: high expression) was determined by multiplication of staining extent [0 (< 5%, negative expression); 1 (5% -25%); 2 (> 25% to < 50%); 3 (> 50%)] and intensity: 0 (negative); 1 (weak); 2 (moderate); and 3 (strong); stroma positive: expression in at least 5% mesenchymal fibroblast-like cells	1
Santos et al.	2023	MEC (20), AdCC (20); PA (20); normal SGs (4)	ALDH1	ALDH1A1	rabbit	monoclonal	1:1000	D9Q8E	Cell Signaling, Cambridge, MA, USA	3	colon	Replacement of the primary antibody with with 1% bovine serum albumin	Semi-quantitative (parenchyma), dichotomous (stroma)	Evaluation in parenchyma: A final score (0-7) was calculated based on the sum of extent of staining, i.e., the percentage of positive cells [graded as 0 (0% positive cells), 1 (<25% of positive cells), 2 (25%-50% of positive cells), 3 (51%-75% of positive cells), or 4 (˃75% of positive cells)] and intensity of staining [graded as 0 (NO expression), 1 (weak), 2 (moderate), and 3 (intense)]. Evalua…	1
Seifi et al.	2016	MEC (15), AdCC (15); PA (15)	ALDH1	ALDH1A1	NA	NA	NA	NA	Biocare, USA	4	breast ductal carcinoma	Replacement of the primary antibody with rat non-immunized serum	Semi-quantitative	A final score (0-8; 1-2: low expression; 3-8: high expression) was determined by the sum of staining extent [0 (if there was no staining of tumor cells), 1 (staining in ≤1% of cells), 2 (staining in 2–10% of cells), 3 (staining in 11–33% of cells), 4 (staining in 34–66% of cells), 5 (staining in >67% of cells)] and intensity: lack of staining (0), weak (1), moderate (2), and intense (3).	NA
Spiegel et al.	2020	MEC (5), AdCC (6), ACC (1), NOS (11), P(LG)A (3), CXPA (5), ΕΜC (2), MYOC (1), SDC (6)	ALDH1	ALDH1A1	NA	NA	1:200	NA	Abcam, Cambridge, United Kingdom	1mm	NA	NA	Semi-quantitative	An H-score (0-300) was calcuted based on staining extent and intensity [graded as 0 (negative), +1 (weak), +2 (moderate), or +3 (strong)] as follows: [1x(% cells +1) + 2x(% cells +2) + 3x(% cells +3)] and was classified into weak expression and strong expression based the receiver operating characteristic curve. Negative cases were considered as of a low expression.	2
Yildirim et al.	2022	MEC (6), AdCC (8), ACC (2), CXPA (2), P(LG)A (6); PA (21), BCA (3); normal SGs (7)	ALDH1	ALDH1A1	mouse	monoclonal	1:100	NA	Novocastra	4	lung carcinoma	NA	Quantitative	The percent of cells with cytoplasmic expression was calculated and graded as positive when >1% were stained.	NA
Zhou et al.	2013	AdCC (184)	ALDH1	ALDH1A1	mouse	monoclonal	1:200	NA	BD Biosciences, San Jose, CA	4	liver	Replacement of the primary antibody with PBS or isotype-specific immunoglobulin G controls	Dichotomous	NA	NA
Bertlich et al.	2021	SCC (31)	BMI1	BMI1	rabbit	NA	1:200	NA	Cell Signalling, Leiden, Netherlands	NA	NA	NA	Semi-quantitative	3×% of strongly staining membrane/cytoplasma/nuclei + 2×% of moderately staining membrane/cytoplasma/nuclei + 1x%of weakly staining membrane/cytoplasma/nuclei; range: 0–300	NA
Chang et al.	2014	AdCC (50); normal SGs (20)	BMI1	BMI1	NA	NA	1:500	NA	Cell Signaling Technology	5	NA	Rabbit (DA1E) mAb IgG XP (Cell Signaling Technology)	Semi-quantitative	A final score (0-9; 0-4: low expression; 6-9: high expression) was determined by multiplication of staining extent [0 (no positive tumor cells), 1 (<30% positive tumor cells), 2 (30–60% positive tumor cells), and 3 (>60% positive tumor cells)] and intensity: 0 (no staining); 1 (weak staining= light yellow), 2 (moderate staining = yellow brown), and 3 (strong staining = brown).	2
Destro Rodrigues et al.	2017	MEC (28); normal SGs from same patients (20)	BMI1	BMI1	mouse	monoclonal	1:300	D20b7	Cell Signaling	4	normal oral mucosa	Replacement of the primary antibody with non-immune serum	Semi-quantitative	The percentage of positive tumour cells was graded as negative (0-10%), 1 (10-50%) and 2 (> 50%).	2
Spiegel et al.	2020	MEC (5), AdCC (6), ACC (1), NOS (11), P(LG)A (3), CXPA (5), ΕΜC (2), MYOC (1), SDC (6)	BMI1	BMI1	NA	NA	1:200	NA	CellSignalling, Leiden, Netherlands	1mm	NA	NA	Semi-quantitative	An H-score (0-300) was calcuted based on staining extent and intensity [graded as 0 (negative), +1 (weak), +2 (moderate), or +3 (strong)] as follows: [1x(% cells +1) + 2x(% cells +2) + 3x(% cells +3)] and was classified into weak expression and strong expression based the receiver operating characteristic curve (cutoff at 190).	2
Vekony et al. (a)	2008	MYOC (30); MYO (54); normal SGs (17)	BMI1	BMI1	mouse	monoclonal	1:500	F6	Upstate, Amsterdam, the Netherlands	4	NA	Replacement of the primary antibody with bovine serum albumin in PBS	Semi-quantitative	The percentage of positive tumour cells and cells in the myoepithelial component of normal SGs was evaluated	2
Vekony et al. (b)	2008	AdCC (21); normal SGs (17/21)	BMI1	BMI1	mouse	NA	1:1000	NA	Neomarkers	NA	NA	Replacement of the primary antibody with bovine serum albumin in PBS	Semi-quantitative	The percentage of tumour cells with positive staining was graded as low (expression in ≤25% of cells) or high (expression in >25% of cells).	2
Yi et al.	2016	AdCC (102); normal SGs (10)	BMI1	BMI1	mouse	monoclonal	1:250	NA	Abcam, Cambridge, UK	4	"tissue previously shown to express the protein of interest"	Replacement of the primary antibody with PBS	Semi-quantitative	A final score (0-12; 0-4: low expression; 6-12: high expression) was determined by multiplication of staining extent [1 (up to 10% positive cells), 2 (11-35% positive cells), 3 (36-70% positive cells) and 4 (>70% positive cells)] and intensity: 0 (negative); 1 (weak), 2 (moderate), and 3 (strong).	2
Adams et al.	2015	MEC (12); normal SGs (NA)	CD10	CD10	NA	NA	NA	NA	NA	NA	NA	NA	NA	NA	NA
Fujita & Ikeda	2012	AdCC (26)	CD133	PROM1	rabbit	polyclonal	NA	NA	Abcam plc, Cambridge, UK	3	NA	NA	Quantitative	The positivity rate and density of positive cells were estimated. Results were presented as dichotomous, i.e., positive or negative.	NA
Karbanova et al.	2014	MEC (15), AdCC (7), ACC (11); PA (10), non-neoplastic SGs (3)	CD133	PROM1	mouse	monoclonal	1:200	80B258	NA	5	NA	Omission of the primary antibody or isotype IgG1 control	Semi-quantitative	The percentage of positive cells with membranous/cytoplasmic expression was graded as: –, 0%; +, <10%; ++, 10–25%; +++, 25–50%; ++++, >50%.	NA
Karbanova et al.	2014	MEC (15), AdCC (7), ACC (11); PA (10), non-neoplastic SGs (3)	CD133	PROM1	mouse	monoclonal	01:25:00	AC133	Miltenyi Biotec	5	NA	Omission of the primary antibody or isotype IgG1 control	Semi-quantitative	The percentage of positive cells with membranous/cytoplasmic expression was graded as: –, 0%; +, <10%; ++, 10–25%; +++, 25–50%; ++++, >50%.	NA
Li et al.	2014	AdCC (25); normal SGs (10)	CD133	PROM1	rabbit	polyclonal	1:300	NA	Abcam, Cambridge, UK	4	NA	Replacement of the primary antibody with PBS	Semi-quantitative	The percentage of positive tumour cells was graded as negative:− (<30%), weak: + (30–49%), moderate: ++ (50–74%), and strong staining: +++ (≥75%).	NA
Sadeghi et al.	2022	MEC (48), AdCC (47)	CD133	PROM1	NA	NA	NA	NA	Medaysis, USA	NA	colon adenocarcinoma	Omission of the primary antibody	Semi-quantitative	A final score (0-5; 0-3: low expression; 4-5: high expression) was determined by the sum of the percentage of positive tumor cells [0 (0 to 10%), 1 (11% to 50%), and 2 (51% to 100%)] and their staining intensity [0 (without stain), 1 (low intensity), 2 (mild intensity), 3 (high intensity).	2
Wang et al.	2016	AdCC (45); PA (20); normal SGs (10)	CD133	PROM1	NA	NA	1:100	NA	Santa Cruz Biotechnology,	4	NA	Replacement of the primary antibody with PBS	Semi-quantitative	The percentage of positive cells among 1000 tumor cells was graded as follows: negative (0–9%), low positive (10–50%), high positive (> 50%).	2
Xu et al.	2017	MEC (75)	CD133	PROM1	rabbit	polyclonal	1:100	ab19898	Abcam	4	normal oral mucosa	Replacement of the primary antibody with non-immune serum	Semi-quantitative	The percentage of positive tumor cells was graded as negative (0–10%), weakly positive (10–50%) and strongly positive (> 50%).	2
Yildirim et al.	2022	MEC (6), AdCC (8), ACC (2), CXPA (2), P(LG)A (6); PA (21), BCA (3); normal SGs (7)	CD166	ALCAM	mouse	monoclonal	1:100	NA	Novocastra	4	skin	NA	Semi-quantitative	The percentage of positive tumor cells was graded as 0 (0–10%), 1 (10–25%), 2 (25-50%), 3 (≥50%).	NA
Adams et al.	2015	MEC (12); normal SGs (NA)	CD24	CD24	NA	NA	NA	NA	NA	NA	NA	NA	NA	NA	NA
Soave et al.	2013	MEC (11), AdCC (34), ACC (4), NOS (5), P(LG)A (3), CXPA (4), BCAC (5), SDC (3)	CD24	CD24	mouse	monoclonal	1:50	SN3b	Thermo Scientific, Fremont, CA, USA	3	tonsil	Omission of the primary antibody	Semi-quantitative	The percentage of positive tumour cells was evaluated and graded as: 0, 0% positive tumor cells; 1, 1-10% positive cells; 2, 11-50% positive cells; 3, 51-75% positive cells; and 4, 76-100% positive cells.	2
Yildirim et al.	2022	MEC (6), AdCC (8), ACC (2), CXPA (2), P(LG)A (6); PA (21), BCA (3); normal SGs (7)	CD24	CD24	mouse	monoclonal	1:150	NA	Novocastra	4	tonsil	NA	Semi-quantitative	The percentage of positive tumor cells was graded as 0 (0–10%), 1 (10–25%), 2 (25-50%), 3 (≥50%).	NA
Adams et al.	2015	MEC (12); normal SGs (NA)	CD44	CD44	NA	NA	NA	NA	NA	NA	NA	NA	NA	NA	NA
Azúa-Romeo et al.	2014	MEC (5), AdCC (5), P(LG)A (3), ACC (4), NOS (3), SCC (9), ClCC (2), sarcoma (1); PA (17), WT (6), Oncocytoma (2); non-neoplastic SGs (9)	CD44	CD44	NA	NA	1:160	NA	Dako	NA	NA	NA	Semi-quantitative	A final score (0-3) based on staining extent was graded as follows: 0= no staining; 1= less than 10% stained cells; 2= staining of more than 10% and less than 50% of stained cells; 3= complete staining of the cell membrane of more than 50% of stained cells	NA	***CD44 IHC data available for <70 cases
Bertlich et al.	2021	SCC (31)	CD44	CD44	NA	NA	1:50	NA	Cell Signalling	NA	NA	NA	Semi-quantitative	3×% of strongly staining membrane/cytoplasma/nuclei + 2×% of moderately staining membrane/cytoplasma/nuclei + 1x%of weakly staining membrane/cytoplasma/nuclei; range: 0–300	NA
Binmadi et al.	2016	MEC (15)	CD44	CD44	mouse	monoclonal	NA	156-3C11	Thermo Scientific		NA	NA	Semi-quantitative	A final score (0-8) was determined by the sum of staining extent [0 (none), 1 (>0–1 %), 2 (≥1–10 %), 3 (>10–33 %), 4 (>33–66 %) and 5 (>66–100 %)] and intensity: 0 (none), 1 (mild), 2 (moderate), or 3 (strong).	2
Destro Rodrigues et al.	2017	MEC (28); normal SGs from same patients (20)	CD44	CD44	mouse	monoclonal	1:300	156-3C11	Cell Signaling Technology	4	normal oral mucosa	Replacement of the primary antibody with non-immune serum	Semi-quantitative	The percentage of positive tumour cells was graded as negative (0-10%), 1 (10-50%) and 2 (> 50%).	2
Esmaeil et al.	2019	MEC (80); normal SGs (10)	CD44	CD44	mouse	monoclonal	pre-diluted (ready-to-use)	156-3C11	Master Diagnostica systems, Avda, Conocimiento. Ciencias de la Salud 18016 Granada	3-4	hyperplastic tonsilar tissue	Omission of the primary antibody	Quantitative	The percentage of positive cells was calculated and an integrated densityl value was also estimated via Computer Assisted digital image analysis.	NA
Fok et al.	2014	MEC (29), ACC (11); PA (20); normal SGs (20)	CD44	CD44	NA	NA	NA	epitope 1	BD Pharmingen, San José, CA, USA	5	tonsil	Omission of the primary antibody	Semi-quantitative	An immunoreactive score (0 for negative; 2-8 for positive), was calculated as the sum of the proportion of positevely stained tumor cells (where 0= none; 1= <1/100; 2= 1/100 to 1/10; 3= 1/10 to 1/3; 4=1/3 to 2/3; 5= >2/3) and intensity score (0= none; 1= weak; 2= intermediate; 3= strong).	3
Fok et al.	2013	AdCC (22), P(LG)A (16); PA (20); normal SGs (20)	CD44	CD44	NA	NA	NA	epitope 1	BD Pharmingen, San José, CA, USA	5	tonsil	Omission of the primary antibody	Semi-quantitative	An immunoreactive score (0 for negative; 2-8 for positive), was calculated as the sum of the proportion of positevely stained tumor cells (where 0= none; 1= <1/100; 2= 1/100 to 1/10; 3= 1/10 to 1/3; 4=1/3 to 2/3; 5= >2/3) and intensity score (0= none; 1= weak; 2= intermediate; 3= strong).	3
Fujita & Ikeda	2012	AdCC (26)	CD44	CD44	mouse	monoclonal	NA	NA	Dako Japan, Tokyo, Japan	3	NA	NA	Quantitative	The positivity rate and density of positive cells were estimated. Results were presented as dichotomous, i.e., positive or negative.	NA
Marleen et al.	2022	MEC (34)	CD44	CD44	mouse	monoclonal	1:200	156-3C11	ThermoFisher	4	tonsil	Omission of the primary antibody	Semi-quantitative	An H-score (0-300, calculated into percentage) was calcuted based on staining extent and intensity [graded as 0 (negative), +1 (weak), +2 (moderate), or +3 (strong)] as follows: [1x(% cells +1) + 2x(% cells +2) + 3x(% cells +3)] and was classified into weak expression and strong expression based the receiver operating characteristic curve.	NA
Moura et al.	2021	MEC (20), AdCC (20); PA (20); normal SGs (10)	CD44	CD44	rabbit	monoclonal	1:250	Ab51037	Abcam, Cambridge, MA, USA	3	bladder	Replacement of the primary antibody with 1% bovine serum albumin	Semi-quantitative	A final score (0-7) was calculated based on the sum of extent of staining, i.e., the percentage of positive cells [graded as 0 (0% positive cells), 1 (< 25% positive cells), 2 (25–50% positive cells), 3 (51–75% positive cells), or 4 (> 75% positive cells)] and intensity of staining [graded as 0 (no expression), 1 (weak expression), 2 (intermediate expression), or 3 (strong expression)].	1
Perschbacher et al.	2004	MEC (4), AdCC (22), P(LG)A (13), NOS (8), ACC (6); PA (5); normal SGs (30)	CD44	CD44	mouse	monoclonal	1:400	NA	PharMingen International,San Diego, CA, USA	5	tonsil	Omission of the primary antibody	Semi-quantitative	Staining score was graded as: 1, focal weak positivity; 2, weak patchy or focal strong staining; 3, weak generalized of strong patchy staining; 4, generalized strong staining.	NA
Sadeghi et al.	2022	MEC (48), AdCC (47)	CD44	CD44	NA	NA	NA	NA	Medaysis, USA	NA	lymphocytes in tonsillar tissue	Omission of the primary antibody	Semi-quantitative	A final score (0-5; 0-3: low expression; 4-5: high expression) was determined by the sum of the percentage of positive tumor cells [0 (0 to 10%), 1 (11% to 50%), and 2 (51% to 100%)] and their staining intensity [0 (without stain), 1 (low intensity), 2 (mild intensity), 3 (high intensity).	2
Santos et al.	2023	MEC (20), AdCC (20); PA (20); normal SGs (4)	CD44	CD44	rabbit	monoclonal	1:250	EPR1013Y	Abcam, Cambridge, MA, USA	3	urinary bladder	Replacement of the primary antibody with with 1% bovine serum albumin	Semi-quantitative (parenchyma), dichotomous (stroma)	Evaluation in parenchyma: A final score (0-7) was calculated based on the sum of extent of staining, i.e., the percentage of positive cells [graded as 0 (0% positive cells), 1 (<25% of positive cells), 2 (25%-50% of positive cells), 3 (51%-75% of positive cells), or 4 (˃75% of positive cells)] and intensity of staining [graded as 0 (NO expression), 1 (weak), 2 (moderate), and 3 (intense)]. Evalua…	1
Soave et al.	2013	MEC (11), AdCC (34), ACC (4), NOS (5), P(LG)A (3), CXPA (4), BCAC (5), SDC (3)	CD44	CD44	mouse	monoclonal	1:100	DF1485	Novocastra, Newcastle upon Tyne, United Kingdom	3	tonsil	Omission of the primary antibody	Semi-quantitative	The percentage of positive tumour cells was evaluated and graded as: 0, 0% positive tumor cells; 1, 1-10% positive cells; 2, 11-50% positive cells; 3, 51-75% positive cells; and 4, 76-100% positive cells.	2
Spiegel et al.	2020	MEC (5), AdCC (6), ACC (1), NOS (11), P(LG)A (3), CXPA (5), ΕΜC (2), MYOC (1), SDC (6)	CD44	CD44	NA	NA	1:50	NA	CellSignalling, Leiden, Netherlands	1mm	NA	NA	Semi-quantitative	An H-score (0-300) was calcuted based on staining extent and intensity [graded as 0 (negative), +1 (weak), +2 (moderate), or +3 (strong)] as follows: [1x(% cells +1) + 2x(% cells +2) + 3x(% cells +3)] and was classified into weak expression and strong expression based the receiver operating characteristic curve (cutoff at 255).	2
Xing et al.	1998	MEC (10), AdCC (8), P(LG)A (10); PA (9), MAD (9)	CD44	CD44	NA	NA	1:200	NA	Bender Medsystem, Vienna, Austria	NA	NA	Replacement of the primary antibody with mouse IgG2A isotype control	Quantitative (extent of staining) & qualitative (staining intensity)	Staining extent (approximate percent of positively stained epithelial/ mesenchymal cells), intensity (faint, moderate, intense) and pattern (parenchymal, stromal) were evaluated.	2
Xu et al.	2017	MEC (75)	CD44	CD44	rabbit	monoclonal	1:400	ab51037	Abcam	4	normal oral mucosa	Replacement of the primary antibody with non-immune serum	Semi-quantitative	The percentage of positive tumor cells was graded as negative (0–10%), weakly positive (10–50%) and strongly positive (> 50%).	2
Yildirim et al.	2022	MEC (6), AdCC (8), ACC (2), CXPA (2), P(LG)A (6); PA (21), BCA (3); normal SGs (7)	CD44	CD44	mouse	monoclonal	1:100	NA	Novocastra	4	tonsil	NA	Semi-quantitative	The percentage of positive tumor cells was graded as 0 (0–10%), 1 (10–25%), 2 (25-50%), 3 (≥50%).	NA
Andreadis et al.	2006	57 MSGTs [MEC (3), AdCC (14), P(LG)A (14), ACC (6), SDC (3), EMC (3), Carcinosarcoma (1), NOS (1), LEP (3), SCAC (5), MYOC (2), Oncocytic Ca (1), BCAC (1)]; 40 BSGTs [PA (20), WT (15), MYO (2), ONC (2), BCA (1)]; non-neoplastic SGs (5)	c-KIT	CD117	rabbit	polyclonal	1:50	A4502	DakoCytomation A/S, Glostrup, Denmark	3	mast cells (membrane and/or cytoplasmic positive staining)	Replacement of the primary antibody with Tris buffer	Semi-quantitative	The percentage of positive tumour cells was graded as weak (10–25%), moderate (26–50%) and strong (50–100%).	3
Bell et al.	2010	AdCC (199)	c-KIT	CD117	NA	NA	1:100	NA	Dako	4	NA	NA	Semi-quantitative	A final score (0-3) based on staining extent was graded as follows: 0= no staining; 1= less than 10% stained cells; 2= staining of 30-80% cells; 3= staining of >80%	NA	***C-KIT IHC data available for 157 AdCC
Beltran et al.	2006	AdCC (12), P(LG)A (20)	c-KIT	CD117	NA	polyclonal	1:2	NA	Cell Marque, Austin, TX	4	gastrointestinal stromal tumor (external); mast cells (internal)	NA	Semi-quantitative	A final score (0-2) based on staining extent was graded as follows: 0= no staining; 1 (weak)= <20% stained cells; 2 (strong)= >20% stained cells	3	***C-KIT IHC data available for 12/20 P(LG)A cases
Cros et al.	2013	MEC (30), AdCC (40), ACC (14), P(LG)A (2), CXPA (13), NOS (12), EMC (6), MYOC (3), SDC (3)***	c-KIT	CD117	rabbit	polyclonal	1:500	NA	Dako	NA	gastrointestinal stromal tumor	NA	Dichotomous	NA cut-off percentage between positive and negative cases.	2	***C-KIT IHC data available for 112/123
Edwards et al.	2003	AdCC (15), P(LG)A (17); MAD (17)	c-KIT	CD117	NA	polyclonal	1:100	NA	Dako, Kyoto, Japan	NA	large-cell undifferentiated lung carcinoma	NA	Semi-quantitative	The percentage of positive tumor cells was evaluated and graded as negative (<10%), weak (10%-25%), mild (26%-50%), moderate (51%-75%), and strong (76%-100%).	3
Ettl et al.	2008	MEC (15), AdCC (25), ACC (11), P(LG)A (1), CXPA (13), NOS (3), MYOC (4), SDC (12), BCAC (3), SCC (5), LEP (3), OncoCa (3), CystadenoCa (1), Undifferentiated Ca (1), Adenosquamous Ca (1)	c-KIT	CD117	rabbit	polyclonal	1:200	NA	Dako Cytomation	NA	NA	NA	Semi-quantitative	A final score (0-3) based on extent and intensity of staining was graded as follows: 0, negative (no reactivity or membranous reactivity in <10% of cells); 1+, weak reactivity in ≥10% of cells; 2+, moderate reactivity in ≥10% cells; 3+, strong reactivity in ≥10% cells.	NA	***C-KIT IHC data available for 96/101
Jain et al.	2016	AdCC (30)	c-KIT	CD117	NA	NA	NA	NA	Biogenex	3	breast carcinoma	NA	Quantitative (extent of staining) & semi-quantitative (staining intensity)	The immunoexpression was assessed quantitatively via the mean number of positive cells, and qualitatively via the staining intensity that was graded as follows: 1+ = Low or negative of immunostaining; 2+ = intermediate immunostaining; 3+ = high immunostaining.	NA
Jeng et al.	2000	MEC (19), AdCC (25), ACC (11), P(LG)A (4), CXPA (4), NOS (4), MYOC (2), SDC (2), SCC (1), LEP (6), Undifferentiated Ca (1)	c-KIT	CD117	NA	polyclonal	1:200	NA	Medical & Biological Laboratories Co., Ltd., Nagoya, Japan	NA	mast cells (internal)	NA	Semi-quantitative	Cases were regarded as positive if >10% of tumor cells immunoreacted; and positive reactivity was graded as weak, moderate, and strong.	NA
Kerche et al.	2022	MEC (14), AdCC (18); PA (23), non-neoplastic SGs (10)	c-KIT	CD117	rabbit	monoclonal	1:500	Yr145	Cell Marque	NA	NA	NA	Semi-quantitative	The number of positive cells was graded as follows: 0 = 0–10% of cells stained; 1 => 10% of cells stained.	NA	***C-KIT IHC data available for MEC (13), AdCC (18), PA (22)
Kim et al.	2011	CXPA (17); luminal (11/17), non-luminal (6/17)	c-KIT	CD117	rabbit	polyclonal	1:200	A4502	Dako, Kyoto, Japan	4	NA	NA	Dichotomous	Membranous reactivity in ≥ 10% of the cells was regarded as positive staining.	2
Lee et al.	2012	AdCC (48)	c-KIT	CD117	NA	NA	1:400	NA	DAKO, Glostrup, Denmark	4	NA	NA	Semi-quantitative	The percentage of positive cells with membranous/cytoplasmic expression was graded as 0 (reactivity in <5% of the tumor cells), 1+ (reactivity 5% - 1/3 of the tumor cells), 2+ (reactivity in 1/3 to 2/3 of the tumor cells), or 3+ (reactivity >2/3 of the tumor cells). Cases with scores of 2+ and 3+ were regarded as positive.	NA
Locati et al.	2009	MEC (5), AdCC (63), NOS (26), SDC (26), MYOC (5), Poorly differentiated Ca (4), other histopathological type adenocarcinomas (10)	c-KIT	CD117	rabbit	polyclonal	1:50	A4502	Dako, Carpinteria, CA	2	gastrointestinal stromal tumor with C-KIT activating mutation	NA	Semi-quantitative	Cases were considered positive if more than 10% of tumor cells immunoreacted in cytoplasm and/or membrane and the immunoreactivity was evaluated based on (i) the percentage of immunoreactive cells (groups ≤50, >50%) and (ii) the staining intensity, that was graded as weak, moderate and strong.	NA	***C-KIT IHC data available for 124/139
Maghrabi et al.	2022	MEC (11), AdCC (20), CXPA (10), ACC (6), P(LG)A (3)	c-KIT	CD117	rabbit	polyclonal	1:50	A0357	ABclonal Technology, U.S.A.	NA	NA	Omission of the primary antibody	Semi-quantitative	A final score (0-9) was calculated as the product of extent (0=0%; Score 1 =< 25%; Score 2 = 25–50%; and Score 3 = >51%) and intensity scores (0 = 0; 1 = 1+; 2 = 2+; and 3 = 3+) and was graded as weak (1–2), moderate (3–6), and strong (9) expression. Weak expression was considered as low immunoreactivity, while moderate and strong expressions as high immunoreactivity.	NA
Penner et al.	2002	AdCC (9), P(LG)A (14)	c-KIT	CD117	NA	polyclonal	1:200	NA	DAKO, Corp.,Carpinteria, CA	5	NA	NA	Semi-quantitative	The percentage of positive cells was graded as as negative (<5% of cells positive), 1 + (5-25% cells positive), 2+ (26-50% positive), or 3+ (>50% positive). Only cytoplasmic staining was considered positive.	NA
Phuchareon et al.	2014	AdCC (27); normal SGs (5)	c-KIT	CD117	mouse	monoclonal	NA	104D2	Dako, Carpinteria, CA	NA	mast cells	Replacement of the primary antibody with rabbit isotype control	Semi-quantitative	A final score was estimated based on the percentage of tumor cells staining positive and the intensity of staining on a five-point scale from negative (0) to very strongly positive (4+).	1
Schwarz et al.	2011	AdCC (14), P(LG)A (8)	c-KIT	CD117	NA	NA	NA	NA	DAKO Deutschland Ltd	5	NA	NA	Dichotomous	Cases were regarded as positive if >10% of tumor cells immunoreacted.	NA
Sequeiros-Santiago et al.	2009	AdCC (24)	c-KIT	CD117	rabbit	polyclonal	1:200	A4502	Dako, Carpinteria, CA	4	melanoma tissue	Omission of the primary antibody	Semi-quantitative	Extent of immunostaining (0-100 point scale after counting cells in five random fields per sample)/ staining intensity on a 0-3 scale: null, moderate, high, attending to the meadian value of the registered scores.	NA	***C-KIT IHC data available for 21/24
Tang et al.	2010	AdCC (121)	c-KIT	CD117	rabbit	polyclonal	1:50	ab5506	Abcam	4mm	gastrointestinal stromal tumor	Replacement of the primary antibody with PBS	Semi-quantitative	Cases were regarded as positive if ≥10% of tumor cells immunoreacted and positive reactivity was classified as weak, moderate and strong based on the relative strength of the immunoreactivity.	2
Tetsu et al.	2010	AdCC (17); normal SGs from same patients (NA)	c-KIT	CD117	mouse	monoclonal	NA	104D2	Dako, Carpinteria, CA	5	NA	Omission of the primary antibody	Dichotomous	Cases were regarded as positive if ≥25% of tumor cells immunoreacted with membrane staining.	NA
Tsai et al.	2019	AdCC (38)	c-KIT	CD117	NA	NA	1:50	NA	Sigma-Aldrich, St. Louis, MO	5	NA	NA	Dichotomous	NA	NA
Vila et al.	2009	AdCC (14)	c-KIT	CD117	rabbit	monoclonal	pre-diluted (ready-to-use)	YR145	Cell Marque, Rocklin, CA, USA	4	NA	NA	NA	NA	NA
Kadletz et al.	2017	80 MSGTs [MEC (10), AdCC (26), ACC (8), NOS (17), CXPA (5), BCAC (3), ClCC (2), NEC (4), SCC (5)]	DCLK1	DCLK1	NA	NA	1:400	NA	Abcam, Cambridge, UK	NA	gastric and renal cancer	Replacement of the primary antibody with rabbit IgG isotype control	Semi-quantitative	Final score: (i) no or weak intensity (in <10 % of neoplastic cells), (ii) weak to moderate, focal expression (in 10–90 % of neoplastic cells), and (iii) strong expression in (90 % of neoplastic cell).	1
Vekony et al. (a)	2008	MYOC (30); MYO (54); normal SGs (17)	EZH2	EZH2	mouse	monoclonal	1:300	11	BD Biosciences, San Diego, CA, USA	4	NA	Replacement of the primary antibody with bovine serum albumin in PBS	Semi-quantitative	The percentage of positive tumour cells and cells in the myoepithelial component of normal SGs was evaluated	2
Vekony et al. (b)	2008	AdCC (21); normal SGs (17/21)	EZH2	EZH2	mouse	NA	1:5	M18	Neomarkers	NA	NA	Replacement of the primary antibody with bovine serum albumin in PBS	Semi-quantitative	The percentage of tumour cells with positive staining was graded as low (expression in ≤25% of cells) or high (expression in >25% of cells).	2
Destro Rodrigues et al.	2017	MEC (28); normal SGs from same patients (20)	NANOG	NANOG	rabbit	monoclonal	1:100	NA	Sigma Aldrich	4	oral squamous cell carcinoma	Replacement of the primary antibody with non-immune serum	Semi-quantitative	The percentage of positive tumour cells was graded as negative (0-10%), 1 (10-50%) and 2 (> 50%).	2
Spiegel et al.	2020	MEC (5), AdCC (6), ACC (1), NOS (11), P(LG)A (3), CXPA (5), ΕΜC (2), MYOC (1), SDC (6)	NANOG	NANOG	NA	NA	1:12.800	NA	CellSignalling, Leiden, Netherlands	1mm	NA	NA	Semi-quantitative	An H-score (0-300) was calcuted based on staining extent and intensity [graded as 0 (negative), +1 (weak), +2 (moderate), or +3 (strong)] as follows: [1x(% cells +1) + 2x(% cells +2) + 3x(% cells +3)] and was classified into weak expression and strong expression based the receiver operating characteristic curve. Negative cases were considered as of a low expression.	2
Xu et al.	2017	MEC (75)	NANOG	NANOG	rabbit	monoclonal	1:100	ab109250	Abcam	4	normal oral mucosa	Replacement of the primary antibody with non-immune serum	Semi-quantitative	The percentage of positive tumor cells was graded as negative (0–10%), weakly positive (10–50%) and strongly positive (> 50%).	2
Destro Rodrigues et al.	2017	MEC (28); normal SGs from same patients (20)	OCT4	POU5F1	mouse	monoclonal	1:75	#2750	Cell Signaling	4	normal oral mucosa	Replacement of the primary antibody with non-immune serum	Semi-quantitative	The percentage of positive tumour cells was graded as negative (0-10%), 1 (10-50%) and 2 (> 50%).	2
Moura et al.	2021	MEC (20), AdCC (20); PA (20); normal SGs (10)	OCT4	POU5F1	rabbit	polyclonal	1:250	Ab19857	Abcam, Cambridge, MA, USA	3	tonsil	Replacement of the primary antibody with 1% bovine serum albumin	Semi-quantitative	A final score (0-7) was calculated based on the sum of extent of staining, i.e., the percentage of positive cells [graded as 0 (0% positive cells), 1 (< 25% positive cells), 2 (25–50% positive cells), 3 (51–75% positive cells), or 4 (> 75% positive cells)] and intensity of staining [graded as 0 (no expression), 1 (weak expression), 2 (intermediate expression), or 3 (strong expression)].	1
Santos et al.	2023	MEC (20), AdCC (20); PA (20); normal SGs (4)	OCT4	POU5F1	NA	polyclonal	1:250	NA	Abcam	3	tonsil	Replacement of the primary antibody with 1% bovine serum albumin	Semi-quantitative (parenchyma), dichotomous (stroma)	Evaluation in parenchyma: A final score (0-7) was calculated based on the sum of extent of staining, i.e., the percentage of positive cells [graded as 0 (0% positive cells), 1 (<25% of positive cells), 2 (25%-50% of positive cells), 3 (51%-75% of positive cells), or 4 (˃75% of positive cells)] and intensity of staining [graded as 0 (NO expression), 1 (weak), 2 (moderate), and 3 (intense)]. Evalua…	1
Bertlich et al.	2021	SCC (31)	SOX2	SOX2	rabbit	NA	NA	NA	Cell Marque, Rocklin, CA, USA	NA	NA	NA	Semi-quantitative	3×% of strongly staining membrane/cytoplasma/nuclei + 2×% of moderately staining membrane/cytoplasma/nuclei + 1x%of weakly staining membrane/cytoplasma/nuclei; range: 0–300	NA
Dai et al.	2014	AdCC (131); normal SGs from same patients	SOX2	SOX2	mouse	monoclonal	1:100	NA	Sigma, St.Louis, MO, USA	NA	NA	NA	Semi-quantitative	The percentage of SOX2-positive cells was scored as 0 (<5%, negative); 1 (5%–25%, sporadic); 2 (25%–50%, focal); 3 (>50%, diffuse). The intensity of SOX2-positive staining was scored as 0 (negative); 1 (weak staining); 2 (moderate staining); and 3 (strong staining). Both the percent of positive cells and cell staining intensity were decided in a double-blinded manner. The total score was determin…	2
Luo et al.	2019	AdCC (34); normal SGs (10)	SOX2	SOX2	rabbit	polyclonal	1:100	NA	Bioworld, USA	NA	NA	NA	NA	NA	NA
Sadeghi et al.	2022	MEC (48), AdCC (47)	SOX2	SOX2	NA	NA	NA	NA	Biogenex, The Netherlands	NA	nucleus of epithelial cells	Omission of the primary antibody	Semi-quantitative	A final score (0-5; 0-3: low expression; 4-5: high expression) was determined by the sum of the percentage of positive tumor cells [0 (0 to 10%), 1 (11% to 50%), and 2 (51% to 100%)] and their staining intensity [0 (without stain), 1 (low intensity), 2 (mild intensity), 3 (high intensity).	2
Santos et al.	2023	MEC (20), AdCC (20); PA (20); normal SGs (4)	SOX2	SOX2	rabbit	monoclonal	1:800	D1C7J	Cell Signaling, Cambridge, MA, USA	3	embryonic stem cells	Replacement of the primary antibody with 1% bovine serum albumin	Semi-quantitative (parenchyma), dichotomous (stroma)	Evaluation in parenchyma: A final score (0-7) was calculated based on the sum of extent of staining, i.e., the percentage of positive cells [graded as 0 (0% positive cells), 1 (<25% of positive cells), 2 (25%-50% of positive cells), 3 (51%-75% of positive cells), or 4 (˃75% of positive cells)] and intensity of staining [graded as 0 (NO expression), 1 (weak), 2 (moderate), and 3 (intense)]. Evalua…	1
Sedassari et al.	2017	CXPA (25); PA (30)	SOX2	SOX2	rabbit	polyclonal	1:300	AB5603	DakoCytomation, Carpinteria, CA, USA	4	"appropriate positive control"	Omission of the primary antibody	Semi-quantitative	The percentage of positive tumour cells was evaluated and graded as negative (<5% of cells), focally positive (5–50% of cells) and diffusely positive (> 50% of cells).	2
Spiegel et al.	2020	MEC (5), AdCC (6), ACA (1), NOS (11), P(LG)A (3), CXPA (5), ΕΜC (2), MYOC (1), SDC (6)	SOX2	SOX2	NA	NA	NA	NA	Cell Marque, California, USA	1mm	NA	NA	Semi-quantitative	An H-score (0-300) was calcuted based on staining extent and intensity [graded as 0 (negative), +1 (weak), +2 (moderate), or +3 (strong)] as follows: [1x(% cells +1) + 2x(% cells +2) + 3x(% cells +3)] and was classified into weak expression and strong expression based the receiver operating characteristic curve (cutoff at 30).	2
Xu et al.	2017	MEC (75)	SOX2	SOX2	rabbit	monoclonal	1:200	ab92494	Abcam	4	normal oral mucosa	Replacement of the primary antibody with non-immune serum	Semi-quantitative	The percentage of positive tumor cells was graded as negative (0–10%), weakly positive (10–50%) and strongly positive (> 50%).	2
Abbreviations: ACC, acinic cell carcinoma; AdCC: adenoid cystic carcinoma; Adenosquamous Ca, adenosquamous carcinoma; BCA, basal cell adenoma; BCAC, basal cell adenocarcinoma; BSGTs, benign salivary gland tumors; CAD, canalicular adenoma; ClCC, clear cell carcinoma, CXPA, carcinoma ex-pleomorphic adenoma; CystadenoCa, cystadenocarcinoma; EMC, epithelial-myoepithelial carcinoma; LEP; lymphoepithel…

## Sheet: Table S5
Authors	Year	Malignant SGT; controls (N)	Marker	Positive cases/Total cases	Parenchymal/stromal, cell type (e.g., luminal/nonluminal or mucous/intermediate/epidermoid), and subcellular immunolocalization (nuclear/cytoplasmic/membranous) expression pattern	Prognostic Correlation	Statistics
Li et al.	2014	AdCC (25); normal SGs (10)	ABCG2	AdCC (23/25); normal SGs (6/10)	AdCC: weak (1), moderate (7), or strong (15) expression in tumor cells in the invasive front of cancer nests (with stronger intensity in the peripheral zone than the center zone), cytoplasmic and membranous expression in the tumor cells in the cribriform pattern, expression in the glandular epithelial cells in the tubular pattern, and in the myoepithelial cells in the solid pattern; normal SGs: c…	Prognostic correlation was not evaluated.	Wilcoxon test, Fisher's exact test
Adams et al.	2015	MEC (12); normal SGs (NA)	ALDH1	MEC (10/12); low staining in normal SGs	NA	More positive ALDH1 staining in the solid than cystic MECs.	NA
Bertlich et al.	2021	SCC (31)	ALDH1	6/31	NA	High ALDH1 was significantly associated with primary SCCs. ALDH1 expression showed no association with survival rates.	Log-rank test, Mann-Whitney U test, Kaplan-Meier, χ2 test
da Silva et al.	2020	103 MSGTs[MEC (25), ACC (15), AdCC (13), P(LG)A (10), NOS (13), EMC (8), CExPA (7), SDC (5), BCAC(4), ClCC (3)]; 51 BSGTs [PA (25), MYO (9), WT (7), CAD (5), BCA (5)]	ALDH1	88/103 MSGTs; 51/51 BSGTs	NA cell types/subcellular localization of staing; MSGTs: parenchyma: 88/103 MSGTs [MEC (25/25), ACC (15/15), AdCC (5/13), P(LG)A (8/10), NOS (11/13), EMC (8/8), CExPA (7/7), SDC (5/5), BCAC (1/4), ClCC (3/3)]; stroma: 67/103 MSGTs [MEC (19/25), ACC (7/15), AdCC (13/13), P(LG)A (4/10), NOS (12/13), EMC (2/8), CExPA (2/7), SDC (4/5), BCAC (2/4), ClCC (2/3)]; BSGTs: parenchyma (cytoplasmic staining)…	ALDH1 stromal expression in MSGTs was a worse prognostic factor, associated with increased lymph node metastasis (p=0.032), more advanced pTNM stage (p=0.008), increased tumour recurrence (p=0.006) and death from the disease (p=0.013).	Pearson's Chi-Square test, Fisher's Exact Test, Log-rank test
Santos et al.	2023	MEC (20), AdCC (20); PA (20); normal SGs (4)	ALDH1	MEC (ΝΑ/20), AdCC (ΝΑ/20); PA (ΝΑ/20); normal SGs (ΝΑ/4)	Parenchyma: MEC (cytoplasmic expression in epidermoid and intermediate, and weakly in mucous cells), AdCC (cytoplasmic expression in nonluminal and more in luminal cells), PA (cytoplasmic expression in nonluminal and more in luminal cells); normal SGs (cytoplasmic expression at the periphery of the secretory units and in the ductal system); stroma: expression in MEC (90%), AdCC (95%), PA (60%); n…	No significant associations were observed between the parenchymal or stromal expression of ALDH1 and clinical parameters MEC or AdCC.	Kruskal-Wallis test, Mann- Whitney U test, Chi-square test
Seifi et al.	2016	MEC (15), AdCC (15); PA (15)	ALDH1	MEC grade I (7/8), MEC grade III (NA/7, the outcome of <7 cases is reported in Table 3), AdCC (14/15); PA (11/15)	MEC/AdCC/PA: cytoplasmic expression in tumor cells	Prognostic correlation was not evaluated.	Chi-square test
Spiegel et al.	2020	MEC (5), AdCC (6), ACC (1), NOS (11), P(LG)A (3), CXPA (5), ΕΜC (2), MYOC (1), SDC (6)	ALDH1	NA; high/low (negative) expression for total cases: 4/36	NA	ALDH1 expression was significantly correlated with higher histopathological grading (p<0.001).	Mann–Whitney-U test, Kaplan–Meier, log_x0002_rank test, Chi-square test
Yildirim et al.	2022	MEC (6), AdCC (8), ACC (2), CXPA (2), P(LG)A (6); PA (21), BCA (3); normal SGs (7)	ALDH1	MEC (6/6), AdCC (0/8), ACC (2/2), CXPA (2/2), P(LG)A (4/6); PA (19/21), BCA (0/3); normal SGs (7/7)	Cytoplasmic expression in MEC (more in mucous cells than epidermoid and intermediate cells), ACC (in tumor cells), CXPA (in ductal and myoepithelial cells), P(LG)A (in tumor cells), PA (ductal and myoepithelial tumor cells); normal SGs (more widely in ductal cells and in mucous acinar cells)	No significant association with histopathological grade or metastasis/recurrence.	Mann-Whitney U test, Kruskal-Wallis test
Zhou et al.	2013	AdCC (184)	ALDH1	AdCC (137/184)	Epithelial and stromal expression (21/137), only stromal expression (116/137)	No significant correlation was observed between ALDH1 expression and prognostic factors, i.e., tumor size (p=0.828), perineural invasion (p=0.44) and survival rate (p=0.674).	Pearson chi-square test, M-L chi-square test, Kaplan–Meier
Bertlich et al.	2021	SCC (31)	BMI1	31/31	NA	Low expression of BMI-1 showed a positive effect on overall survival (p = 0.029), but not on the respective remaining survival rates.	Log-rank test, Mann-Whitney U test, Kaplan-Meier, χ2 test
Chang et al.	2014	AdCC (50); normal SGs (20)	BMI1	AdCC (50/50); normal SGs (NA>0/20)	AdCC: strong nuclear expression in tumor cells; normal SGs: rare expression	BMI1 expression in AdCC was a worse prognostic factor, i.e., was associated with increased T classification (p<0.001), higher tumor clinical stage (p=0.002), presence of distant metastasis (p= 0.047), shorter overall survival (p=0.004), and shorter disease free survival (p=0.007).	Log-rank test, T- test, Kaplan-Meier, χ2 test
Destro Rodrigues et al.	2017	MEC (28); normal SGs from same patients (20)	BMI1	MEC (24/28); normal SGs (16/20)	MEC: nuclear expression in all types of tumor cells; normal SGs: nuclear expression in ductal cells and occasionally in acinar cells	No significant correlations with prognostic factors.	Fisher's exact test
Spiegel et al.	2020	MEC (5), AdCC (6), ACC (1), NOS (11), P(LG)A (3), CXPA (5), ΕΜC (2), MYOC (1), SDC (6)	BMI1	NA; high/low expression for total cases: 21/19	NA	No significant association was observed between the high expression of BMI1 and prognostic factors.	Mann–Whitney-U test, Kaplan–Meier, log_x0002_rank test, Chi-square test
Vekony et al. (a)	2008	MYOC (30); MYO (54); normal SGs (17)	BMI1	MYOC (30/30); MYO (54/54); normal SGs (17/17)	NA	Prognostic correlation was not evaluated.	Mann–Whitney U-test, Kruskal–Wallis H-test
Vekony et al. (b)	2008	AdCC (21); normal SGs (17/21)	BMI1	AdCC (21/21); normal SGs (17/17)	NA	No significantly prognostic correlation.	Mann–Whitney-U test, Kaplan–Meier, log_x0002_rank test, Fisher’s exact
Yi et al.	2016	AdCC (102); normal SGs (10)	BMI1	AdCC (102/102); normal SGs (NA>0/10)	AdCC: high (63/102) [in nucleus (34/63) or cytoplasm (29/63)] or low (39/102) expression in tumor cells; normal SGs: weak expression	High BMI1 expression was significantly correlated with distant (p=0.001) metastasis. Within the BMI1 high expression group, cytoplasmic staining (vs nuclear expression) was significantly correlated with worst overall survival (p=0.03).	x2, log rank test
Adams et al.	2015	MEC (12); normal SGs (NA)	CD10	9/12 MEC; low staining in normal SGs	More positive expression in the solid than cystic tumor areas and higher expression in the parenchymal cell on the outside edge near the stroma.	More positive CD10 staining in the solid than cystic MECs.	NA
Li et al.	2014	AdCC (25); normal SGs (10)	CD133	AdCC: 25/25; normal SGs: 10/10	AdCC: weak (1), moderate (12), or strong (12) expression in the apical membrane of the luminal cells in cribriform and tubular patterns, as well as in the contents in the ductal structures and pseudocyst spaces, and diffuse expression among the dense myoepithelial cells in the solid pattern; normal SGs: membranous moderate (5/10) or strong (5/10) expression in the apical membrane of acinar epithe…	Prognostic correlation was not evaluated.	Wilcoxon test, Fisher's exact test
Sadeghi et al.	2022	MEC (48), AdCC (47)	CD133	MEC (48/48), AdCC (47/47)	MEC: Apico-membranous expression in mucous cells (high/low expression: 19/29); AdCC: Low membranous expression in the solid islands (high/low expression: 35/12)	MEC: No significant association was observed between the expression of CD133 and prognostic factors, i.e., histopathologic grade (p=0.59), local recurrence (p=0.57), lymph node involvement (p=0.40), distant metastasis (p=0.1) and survival rate (p=0.48); AdCC: No significant association was observed between the expression of CD133 and prognostic factors, i.e., histopathologic grade (p=0.78), local…	Kaplan-Meier, T test, χ2, Fisher exact test, log-rank test
Wang et al.	2016	AdCC (45); PA (20); normal SGs (10)	CD133	AdCC (21/45); PA (0/20); normal SGs (0/10)	AdCC: Membranous and cytoplasmic expression of tumor cells, PA (negative); normal SGs (negative)	CD133 expression was a negative prognostic factor in AdCC group and was significantly correlated with with a larger tumour size (p=0.0015), with local regional recurrence and distant metastasis (p=0.0018), and reduced survival (p=0.0057). Multivariate analysis showed that CD133 was an independent prognostic factor for AdCC.	Chi-square, Kaplan- Meier, log-rank test, Cox’s proportional hazards model
Xu et al.	2017	MEC (75)	CD133	MEC (63/75)	Membranous expression in tumor cells; strongly/weakly positive: 34/29	No significant association was observed between the expression of CD133 and prognostic factors, i.e., Tumor stage (p=0.214), as well as with the survival rate (p=0.113).	Fisher’s exact test, Kaplan- Meier analysis & log- rank test
Fujita & Ikeda	2012	AdCC (26)	CD133	NA total positive cases; cribriform 9/26; tubular 15/22; solid 3/6	Cribriform: expression in the cells in the epithelial cords in the reticular area, in the apical membrane of cells bordering the pseudocystic lumen, in the angular cells; and in cells of the typical Swiss cheese-like nests; tubular: expression in the apical membrane of the luminal cells and its contents; and scattered expression in two cell-layered ducts; solid: expression in cells in the solid n…	Prognostic correlation was not evaluated.	NA
Karbanova et al.	2014	MEC (15), AdCC (7), ACC (11); PA (10), non-neoplastic SGs (3)	CD133 (80B258)	MEC (2/15), AdCC (7/7), ACC (10/11); PA (10/10), non-neoplastic SGs (3/3)	AdCC: cytoplasmic and/or membranous expression throughout the whole tumor, covering 10–75% of the total areas, which strikingly contrasts with the other types of carcinomas investigated, in most of duct-like structures characteristic of cribriform growth pattern and in the secretion present in their lumen, as well as in the the apical plasma membrane of intercalated duct-like cells present within…	Prognostic correlation was not evaluated.	NA
Karbanova et al.	2014	MEC (15), AdCC (7), ACC (11); PA (10), non-neoplastic SGs (3)	CD133 (AC133)	MEC (0/15), AdCC (6/7), ACC (1/11); PA (8/10), non-neoplastic SGs (3/3)	AdCC: expression in both ductal structures and secretion, weaker than that of 80B258 antibody; MEC: no expression; ACC: only sporadically at the apical membrane of some tumor cells with papillary-cystic growth; PA: focally at the apical plasma membrane of epithelial cells of rare duct-like structures, and in their secretion; sialadenitis: enhanced expression in intercalated ducts	Prognostic correlation was not evaluated.	NA
Yildirim et al.	2022	MEC (6), AdCC (8), ACC (2), CXPA (2), P(LG)A (6); PA (21), BCA (3); normal SGs (7)	CD166	MEC (6/6), AdCC (6/8), ACC (1/2), CXPA (2/2), P(LG)A (5/6); PA (11/21), BCA (0/3); normal SGs (7/7)	Cytoplasmic/membranous expression in AdCC (more in cribriform than solid pattern), MEC (in tumor cells), ACC (in tumor cells), CXPA (in ductal and myoepithelial cells), P(LG)A (in tumor cells), PA (ductal and myoepithelial tumor cells); normal SGs (more widely in ductal cells and in mucous acinar cells)	No significant association with histopathological grade or metastasis/recurrence.	Mann-Whitney U test, Kruskal-Wallis test
Adams et al.	2015	MEC (12); normal SGs (NA)	CD24	10/12 MEC; low staining in normal SGs	More positive expression in the solid than cystic tumor areas.	More positive CD24 staining in the solid than cystic MECs.	NA
Soave et al.	2013	MEC (11), AdCC (34), ACC (4), NOS (5), P(LG)A (3), CXPA (4), BCAC (5), SDC (3)	CD24	MEC (3/11), AdCC (12/34), ACC (0/4), NOS (0/5), P(LG)A (0/3), CXPA (1/4), BCAC (0/5), SDC (2/3)	Focal weak to moderate membranous/cytoplasmatic expression	CD24 expression was a negative prognostic factor, i.e., was significantly higher in malignant SGTs with higher tumor size (p=0.027), advanced clinical stage (p=0.008), and positive lymph nodes (p=0.001). Prognostic parameters presented for total cases, not per subtype.	Fisher’s exact test, Chi-square test, Kaplan-Meier, log rank test
Yildirim et al.	2022	MEC (6), AdCC (8), ACC (2), CXPA (2), P(LG)A (6); PA (21), BCA (3); normal SGs (7)	CD24	MEC (3/6), AdCC (4/8), ACC (1/2), CXPA (2/2), P(LG)A (3/6); PA (17/21), BCA (3/3); normal SGs (4/7)	Cytoplasmic/membranous/nucleus expression; AdCC (more in cribriform than solid pattern), MEC (in tumor cells), ACC (in tumor cells), CXPA (in ductal and myoepithelial cells), P(LG)A (in tumor cells), PA (ductal and myoepithelial tumor cells), BCA (in tumor cells); normal SGs (more widely in ductal cells and in serous/mucous cells)	No significant association with histopathological grade or metastasis/recurrence.	Mann-Whitney U test, Kruskal-Wallis test
Adams et al.	2015	MEC (12); normal SGs (NA)	CD44	12/12 MEC; low staining in normal SGs	High expression in both solid and cystic areas.	Staining in both cystic and solid MECs	NA
Azúa-Romeo et al.	2014	MEC (5), AdCC (5), P(LG)A (3), ACC (4), NOS (3), SCC (9), ClCC (2), sarcoma (1); PA (17), WT (6), Oncocytoma (2); non-neoplastic SGs (9)	CD44	MEC (5/5), AdCC (3/5), P(LG)A (3/3), ACC (4/4), NOS (3/3), SCC (9/9), ClCC (2/2), sarcoma (0/1); PA (15/17), WT (6/6), Oncocytoma (2/2); non-neoplastic SGs (8/9)	Strong membranous expression in tumors cells of all SGTs and in healthy native cells mainly in acinar structures, and weaker in the ductal epithelial component; weak or absent expression in AdCC and sarcoma	Prognostic correlation was not evaluated.	Chi-square test	***CD44 IHC data available for <70 cases.
Bertlich et al.	2021	SCC (31)	CD44	31/31	NA	High CD44 expression was significantly associated with primary SCCs. CD44 expressiom showed no relevant association with survival rates.	Log-rank test, Mann-Whitney U test, Kaplan-Meier, χ2 test
Binmadi et al.	2016	MEC (15)	CD44	13/15	MEC: membranous staining in mucous, intermediate, myoepithelial and epidermoid cells; normal SGs (from same patients): staining in lymphocytes, while weak focal cytoplasmic staining in ductal cells (2 weak, 3 moderate, 8 strong)	No significant correlations with prognostic factors.	Unpaired Student t-test
Destro Rodrigues et al.	2017	MEC (28); normal SGs from same patients (20)	CD44	MEC (28/28); normal SGs (20/20)	MEC: strong membranous expression in clear, intermediate and epidermoid cells; normal SGs: membranous expression in acinar and ductal cells	No significant correlations with prognostic factors.	No statistics (100% positive)
Esmaeil et al.	2019	MEC (80); normal SGs (10)	CD44	NA>0; median % positive cells: low-grade 2.5; intermediate-grade 7.6; high-grade 13.4, normal SGs NA; meadian integrated density: low-grade 8.6; intermediate-grade 177.3; high-grade 352.3, normal SGs NA	Membranous expression in tumor cells	No significant correlations with prognostic factors.	ANOVA test, Kruskal Wallis, Mann-Whitney, chi-square test
Fok et al.	2014	MEC (29), ACC (11); PA (20); normal SGs (20)	CD44	MEC (29/29), ACC (11/11); PA (20/20); normal SGs (20/20)	MEC (higher membranous staining in mucous and intermediate cells than in squamous cells), ACC (membranous staining of most tumor cells), PA (moderate staining in non luminal cells and mild membranous staining in luminal cells, with a lack of apical membrane staining); normal SGs (membranous staining in ductal and acinar cells, with a lack of apical membrane staining)	No significant correlation between CD44 expression and histopathological grade of MEC.	Mann-Whitney U test, Wilcoxon rank sum test, Kruskal-Wallis test
Fok et al.	2013	AdCC (22), P(LG)A (16); PA (20); normal SGs (20)	CD44	AdCC (21/22), P(LG)A (16/16); PA (20/20); normal SGs (20/20)	AdCC (low to moderate membranous staining with a lack of apical staining in the luminal cells and moderate membranous staining in the non luminal cells), P(LG)A (intense staining of the luminal cells, but not at the apical membrane, and moderate uniform membranous staining of luminal and non luminal cells), PA (moderate staining in non luminal cells and mild membranous staining in luminal cells, …	No significant correlation between CD44 expression and grade of AdCC.	Mann-Whitney U test, Wilcoxon rank sum test, Kruskal-Wallis test
Fujita & Ikeda	2012	AdCC (26)	CD44	NA total positive cases; cribriform 5/26; tubular 5/22; solid 1/6	Cribriform: membranous or cytoplasmic expression in the lining region of the pseudocysts and epithelial cords adjacent to the ECM; tubular: expression in cells among the tubular structures, and in outer cells of the typical two cell-layered ducts; solid: expression in cells in the solid nests	Prognostic correlation was not evaluated.	NA
Marleen et al.	2022	MEC (34)	CD44	MEC (34/34); low-grade: weak 3/13, moderate/strong 10/13; moderate/high grade: weak 16/21, moderate/strong 5/21	MEC: expression with variable intensity, NA pattern; normal SGs: strong expression in serous cells, negative in mucus cells, and weak-to-moderate expression in several ductal cells	Strong CD44 expression was a favorable prognostic factor in MEC, as was significantly associated with low histological grade (p=0.002), absence of necrosis (p=0.01), and lower number of mitoses (p=0.00).	Chi-Square test, Fisher’s exact test, T-test
Moura et al.	2021	MEC (20), AdCC (20); PA (20); normal SGs (10)	CD44	MEC (20/20), AdCC (20/20); PA (20/20); normal SGs (10/10)	MEC: membranous and occasionally cytoplasmic expression in intermediate and epidermoid cells, while not in mucous cells; AdCC & PA: membranous and occasionally cytoplasmic expression in epithelial and myoepithelial cells of tumor parenchyma; NA pattern in normal SGs	Prognostic correlation was not evaluated.	Mann-Whitney test
Perschbacher et al.	2004	MEC (4), AdCC (22), P(LG)A (13), NOS (8), ACC (6); PA (5); normal SGs (30)	CD44	MEC (4/4), AdCC (22/22), P(LG)A (13/13), NOS (8/8), ACC (NA/6); PA (5/5); normal SGs (30/30)	AdCC: patchy to generalized, moderate to strong expression, cytoplasmic but more intensely membranouy, usually in the myoepithelial component, but occasionally ductal cells; P(LG)A: strong patchy to generalized cytoplasmic and especially membranous expression, in most myoepithelial cells and some ductal cells; NOS: moderate to strong patchy membranous expression in tumor cells; ACC: patchy but st…	The expression intensity in AdCC did not show any significant association with prognostic factors, i.e., perineural invasion (p=0.9191) and with or without recurrence (p=0.1993). Prognostic correlation was not evaluated for the other SG carcinomas.	Fisher's exact test, Mann-Whitney test
Sadeghi et al.	2022	MEC (48), AdCC (47)	CD44	MEC (48/48), AdCC (47/47)	MEC: Membranous staining in islands of squamoid cells (high/low expression: 45/3); AdCC: High expression in AdCC tumoral cells (high/low expression: 38/9)	MEC: No significant association was observed between the expression of CD44 and prognostic factors, i.e., histopathologic grade (p=0.35), local recurrence (p=0.55), lymph node involvement (p=0.54), distant metastasis (p=0.1) and survival rate (p=1); AdCC: No significant association was observed between the expression of CD44 and prognostic factors, i.e., histopathologic grade (p=0.22), local recu…	Kaplan-Meier, T test, χ2, Fisher exact test, log-rank test
Santos et al.	2023	MEC (20), AdCC (20); PA (20); normal SGs (4)	CD44	MEC (ΝΑ/20), AdCC (ΝΑ/20); PA (ΝΑ/20); normal SGs (ΝΑ/4)	Parenchyma: MEC (cytoplasmic expression in epidermoid and intermediate), AdCC (cytoplasmic expression in nonluminal and luminal cells), PA (cytoplasmic/membranous expression in nonluminal and luminal cells); normal SGs (membranous expression, especially in cells surrounding the secretory portions of the gland, while mucous cells were negative); stroma: expression in MEC (60%), AdCC (90%), PA (35%…	The parenchymal CD44 expression in MEC and AdCC was a favorable prognostic factor, i.e., was significantly higher in cases without distant metastases (p=0.049), tumors in early clinical stages (p=0.033), and in patients who did not die (p=0.011).	Kruskal-Wallis test, Mann- Whitney U test, Chi-square test
Soave et al.	2013	MEC (11), AdCC (34), ACC (4), NOS (5), P(LG)A (3), CXPA (4), BCAC (5), SDC (3)	CD44	MEC (7/11), AdCC (26/34), ACC (4/4), NOS (5/5), P(LG)A (1/3), CXPA (3/4), BCAC (2/5), SDC (2/3)	MEC: weak to strong patchy membranous expression in epidermoid cells; AdCC: moderate to strong cytoplasmic and membranous expression in myoepithelial component; ACC & CXPA: focal weak to moderate membranous expression; P(LG)A: moderate patchy of membranous expression; NOS & SDC: moderate focal areas of membranous expression; BCAC: weak diffuse membranous expression throughout the tumoral islet	No significant associations were observed between the CD44 expression and clinicopathological parameters. Prognostic parameters presented for total cases, not per subtype.	Fisher’s exact test, Chi-square test, Kaplan-Meier, log rank test
Spiegel et al.	2020	MEC (5), AdCC (6), ACC (1), NOS (11), P(LG)A (3), CXPA (5), ΕΜC (2), MYOC (1), SDC (6)	CD44	NA; high/low expression for total cases: 12/28	NA	CD44 high expression significantly correlated with a larger tumour size (p=0.006), positive N-category (p=0.023), and advanced clinical stage (p = 0.002).	Mann–Whitney-U test, Kaplan–Meier, log_x0002_rank test, Chi-square test
Xing et al.	1998	MEC (10), AdCC (8), P(LG)A (10); PA (9), MAD (9)	CD44	MEC (10/10), AdCC (7/8), P(LG)A (8/10); PA (9/9), MAD (1/9)	MEC: expression in tumor parenchyma; AdCC: expression in tumor parenchyma; P(LG)A: expression in tumor parenchyma, PA: expression in both epithelium and mesenchymal components; MAD: negative except for 1/9 with faint focal staining; normal SGs (present in SGT sections: expression in myoepithelial cells and rarely ductal cells	Prognostic correlation was not evaluated.	NA
Xu et al.	2017	MEC (75)	CD44	MEC (62/75)	Membranous expression in tumor cells; strongly/weakly positive: 28/34	No significant association was observed between the expression of CD44 and prognostic factors, i.e., Tumor stage (p=0.807), as well as with the survival rate (p=0.168).	Fisher’s exact test, Kaplan- Meier analysis & log- rank test
Yildirim et al.	2022	MEC (6), AdCC (8), ACC (2), CXPA (2), P(LG)A (6); PA (21), BCA (3); normal SGs (7)	CD44	MEC (3/6), AdCC (4/8), ACC (0/2), CXPA (2/2), P(LG)A (5/6); PA (19/21), BCA (1/3); normal SGs (7/7)	Membranous expression; AdCC (more in cribriform than solid pattern), MEC (more in epidermoid cells), CXPA (in ductal and myoepithelial cells), P(LG)A (in tumor cells), PA (ductal and myoepithelial tumor cells), BCA (in tumor cells); normal SGs (more widely in ductal cells and in serous acinar cells)	No significant association with histopathological grade or metastasis/recurrence.	Mann-Whitney U test, Kruskal-Wallis test
Andreadis et al.	2006	57 MSGTs [MEC (3), AdCC (14), P(LG)A (14), ACC (6), SDC (3), EMC (3), Carcinosarcoma (1), NOS (1), LEP (3), SCAC (5), MYOC (2), Oncocytic Ca (1), BCAC (1)]; 40 BSGTs [PA (20), WT (15), MYO (2), ONC (2), BCA (1)]; non-neoplastic SGs (5)	c-KIT	30/57 MSGTs [MEC (0/3), AdCC (11/14), P(LG)A (7/14), ACC (5/6), SDC (0/3), EMC (3/3), Carcinosarcoma (1/1), NOS (0/1), LEP (2/3), SCAC (0/5), MYOC (0/2), OncoCa (0/1), BCAC (1/1)]; 36/40 BSGTs [PA (20/20), WT (15/15), MYO (0/2), ONC (0/2), BCA (1/1)]; non-neoplastic SGs (5/5)	AdCC: expression in almost all neoplastic cells of the solid, the luminal cells of tubular structures and the inner layer of cells lining pseudocysts spaces of cribriform pattern; P(LG)A: expression in <50% of luminal and occasionally in non-luminal cells; ACC: diffuse, cytoplasmic and occasionally membranous expression; CSA: expression in few epithelial areas; EMC: expression in neoplastic cells…	Prognostic correlation was not evaluated.	NA
Bell et al.	2010	AdCC (199)	c-KIT	AdCC [132/157; cribriform (78/91), tubular (38/45), solid (16/21))]	AdCC: membranous and cytoplasmic expression limited to the inner ductal cells, while negative in the myoepithelial cells in both tubular and cribriform patterns; normal SGs: strong staining in membrane and/or cytoplasm of ductal cells, moderate cytoplasmic staining in epithelial cells of the intercalated and striated ducts, no staining in peripheral myoepithelial cells of the intercalated ducts	Ductal c-KIT expression was associated with worse prognosis, i.e., with 3 and 5 years survival in 68.9% and 58.5%, respectively, regardless of histological subtype (p=0.048).	Chi-square, Fisher's exact test, Kaplan-Meier, log-rank test	***C-KIT IHC data available for 157 AdCC
Beltran et al.	2006	AdCC (12), P(LG)A (20)	c-KIT	AdCC (12/12), P(LG)A (2/10)	NA	Prognostic correlation was not evaluated.	Chi-square test	***C-KIT IHC data available for 12/20 P(LG)A cases
Cros et al.	2013	MEC (30), AdCC (40), ACC (14), P(LG)A (2), CXPA (13), NOS (12), EMC (6), MYOC (3), SDC (3)***	c-KIT	MEC (3/24), AdCC (34/37), ACC (2/13), P(LG)A (0/2), CXPA (6/12), NOS (4/12), EMC (5/6), MYOC (1/3), SDC (0/3)	Membranous or cytoplasmic staining	c-KIT expression was not significantly associated with progression-free survival (p>0.05) or overall survival (p>0.05).	Kaplan–Meier method, Cox’s proportional hazards model	***C-KIT IHC data available for 112/123
Edwards et al.	2003	AdCC (15), P(LG)A (17); MAD (17)	c-KIT	AdCC (15/15), P(LG)A (16/17); MAD (16/17)	AdCC: cytoplasmic expression in the luminal neoplastic cells, which was more prominent in solid variant; P(LG)A: variable expression in the neoplastic cells, ranging from faint focal to strong cytoplasmic, which was less strong than that of AdCC; MAD: cytoplasmic expression in the luminal cells, mainly with moderate or strong intensity; Weak/ Mild/ Moderate/ Strong: AdCC (0/1/3/11), PLGA (4/4/3/5…	Prognostic correlation was not evaluated.	NA
Ettl et al.	2008	MEC (15), AdCC (25), ACC (11), P(LG)A (1), CXPA (13), NOS (3), MYOC (4), SDC (12), BCAC (3), SCC (5), LEP (3), OncoCa (3), CystadenoCa (1), Undifferentiated Ca (1), Adenosquamous Ca (1)	c-KIT	MEC (6/15), AdCC (23/25), ACC (8/10), P(LG)A (1/1), CXPA (5/12), NOS (2/3), MYOC (1/4), SDC (0/11), BCAC (3/3), SCC (1/5), LEP (1/3), OncoCa (1/1), CystadenoCa (1/1), Undifferentiated Ca (1/1), Adenosquamous Ca (1/1)	Membranous expression in tumor cells	c-KIT expression represented a favorable prognostic factor, as absence of c-KIT immunoexpression was correlated with high-grade tumours (p=0.002), positive lymph nodes (p=0.002) and in univariate analysis with reduced disease free survival (p=0.014).	Fisher's exact test, Kaplan-Meier, log-rank test	***C-KIT IHC data available for 96/101
Jain et al.	2016	AdCC (30)	c-KIT	AdCC (NA/30); tubular (NA/10), cribriform (NA/10), solid (NA/10)	Membranous and cytoplasmic expression in tumor cells	Prognostic correlation was not evaluated.	ANOVA test, post hoc test, Bonferroni test
Jeng et al.	2000	MEC (19), AdCC (25), ACC (11), P(LG)A (4), CXPA (4), NOS (4), MYOC (2), SDC (2), SCC (1), LEP (6), Undifferentiated Ca (1)	c-KIT	MEC (0/19), AdCC [20/25; tubular (3/4), cribriform (13/17), solid (4/4)], ACC (0/11), P(LG)A (0/4), CXPA (0/4), NOS (0/4), MYOC (2/2), SDC (0/2), SCC (0/1), LEP (6/6), Undifferentiated Ca (0/1)	Membranous and/or cytoplasmic expression in tumor cells; normal SGs: occasional staining in the striated ducts, whereas the acini were negative	Prognostic correlation was not evaluated.	NA
Kerche et al.	2022	MEC (14), AdCC (18); PA (23), non-neoplastic SGs (10)	c-KIT	MEC (3/13), AdCC (16/18); PA (19/22), non-neoplastic SGs (NA/10)	MEC: expression in a few epidermoid cell groups within tumoral islands, in ductal structures, but not in intermediate cells ; AdCC: expression in epithelial cells and in neoplastic ducts; PA: expression in epithelial cells and in neoplastic ducts; non-neoplastic SGs: NA; NA subcellular localization of staining	In AdCC, c-Kit protein was associated with perineural invasion in ACC cases (p = 0.050).	Fisher's exact test	***C-KIT IHC data available for MEC (13), AdCC (18), PA (22)
Kim et al.	2011	CXPA (17); luminal (11/17), non-luminal (6/17)	c-KIT	CXPA (4/17); luminal (2/11), non-luminal (2/6)	Malignant component of CXPA: membranous expression only in the inner luminal cells of ductal structures; residual PA components: membranous expression in the luminal cells of duct-like structures, but not in the myoepithelial cells	Prognostic correlation was not evaluated.	Chi-square test, Cox proportional hazard model, Kaplan-Meier
Lee et al.	2012	AdCC (48)	c-KIT	AdCC (45/48)	Membranous/cytoplasmic expression in tumor cells with weak (23), moderate (19) or strong (3) intensity.	No significant association was observed between the expression of c-KIT and prognostic factors, i.e., recurrence (p=0.987), perineural invasion (p=0.594), lymph node involvement (p=0.392), as well as with the survival rate (p=0.864).	Fisher's exact test, Mann-Whitney, Cox proportional hazard model, Kaplan-Meier
Locati et al.	2009	MEC (5), AdCC (63), NOS (26), SDC (26), MYOC (5), Poorly differentiated Ca (4), other histopathological type adenocarcinomas (10)	c-KIT	MEC (0/5), AdCC (42/54), NOS (2/23), SDC (2/24), MYOC (1/4), Poorly differentiated Ca (0/4), other histopathological type adenocarcinomas (1/10)	Mainly cytoplasmic (64%) or membranous (36%) staining	Prognostic correlation was not evaluated.	NA	***C-KIT IHC data available for 124/139
Maghrabi et al.	2022	MEC (11), AdCC (20), CXPA (10), ACC (6), P(LG)A (3)	c-KIT	AdCC (20/20), MEC (9/11), CXPA (8/10), ACC (4/6), P(LG)A (3/3)	AdCC: cytoplasmic/membranous and nuclear location, ACC: cytoplasmic/membranous immunopositivity throughout malignant cells, PAC: some neoplastic cells had cytoplasmic/membranous and nuclear immunoreactivity, while the others were devoid of reaction, MEC, Ca ex PA: NA	Prognostic correlation was not evaluated.	Monte Carlo test, ANOVA test
Penner et al.	2002	AdCC (9), P(LG)A (14)	c-KIT	AdCC: 9/9, PLGA 8/14	AdCC: The tubular and cribriform patterns showed cytoplasmic expression in the inner cell layers of the tumor whereas the solid patterns showed cytoplasmic expression in all cells; P(LG)A: mainly focal cytoplasmic expression in tumor cells./ final score: AdCC: +1 (1), +2 (1), +3 (7); P(LG)A: +1 (6), +2 (2), +3 (0)	Prognostic correlation was not evaluated.	NA
Phuchareon et al.	2014	AdCC (27); normal SGs (5)	c-KIT	AdCC (27/27); normal SGs (5)	AdCC: expression in the inner luminal (duct-type epithelial) tumor cells; normal SGs: NA	Prognostic correlation was not performed for immunohistochemical results.	NA for comparison of the immunoexpression results
Schwarz et al.	2011	AdCC (14), P(LG)A (8)	c-KIT	AdCC [12/14, predominant cribriform 8/10, tubular 2/2, solid 2/2)], P(LG)A (0/8)	AdCC: NA, P(LGA): negative (<10% of cells immunoreacted)	Prognostic correlation was not evaluated.	Fisher's exact test
Sequeiros-Santiago et al.	2009	AdCC (24)	c-KIT	AdCC (12/21); moderate/intense: tubular (1/2), cribriform (9/16), solid (2/3)	Membranous expression in tumor cells	No significant association was observed between the expression of c-KIT and prognostic factors, i.e., perineural invasion (p=0.2474), T category (p=0.589), and metastasis (p=0.932).	Chi-square test with Yates correction, Kaplan- Meier	***C-KIT IHC data available for 21/24
Tang et al.	2010	AdCC (121)	c-KIT	AdCC (108/121); cribriform/tubular 72/85; solid 36/36	Μainly cytoplasmic (but also membranous staining in cases with strong expression) in more than 50% of tumor cells.	c-KIT expression a negative prognostic factor as was significantly associated with advanced clinical (TNM) stage (p=0.008), perineural invasion (p=0.009), local regional recurrence (p=0.037) and distant metastasis (p=0.049).	Fisher’s exact test
Tetsu et al.	2010	AdCC (17); normal SGs from same patients (NA)	c-KIT	AdCC [15/17; cribriform (6/7), tubular (4/4), solid (1/1), tubular+cribriform (3/4), solid+ cribriform (1/1)]; normal SGs from same patients (0/NA)	AdCC: membranous expression in tumor cells; normal SGs: negative	Prognostic correlation was not evaluated.	NA
Tsai et al.	2019	AdCC (38)	c-KIT	AdCC (25/38); cribriform (9/22), tubular (8/8), solid (8/8)	NA	Prognostic correlation was not evaluated.	NA
Vila et al.	2009	AdCC (14)	c-KIT	AdCC (14/14)	Strong expression in the tumor cells, while no expression in the adjacent normal SGs	Both low- and high-grade AdCC cases were 100% positive.	No statistics (100% positive)
Kadletz et al.	2017	80 MSGTs [MEC (10), AdCC (26), ACC (8), NOS (17), CXPA (5), BCAC (3), ClCC (2), NEC (4), SCC (5)]	DCLK1	28/43 major SGTs; 25/37 minor SGTs (staining results not specified by histopathologic diagnosis group)	Cytoplasmic staining in tumor cells	High DCLK1 expression in major SGTs was a worse prognostic factor, associated with decreased disease free survival (p = 0.0107).	Kaplan-Meier, log-rank, Mantel–Haensel
Vekony et al. (a)	2008	MYOC (30); MYO (54); normal SGs (17)	EZH2	MYOC (NA/30); MYO (NA/54); normal SGs (NA/17)	NA	Prognostic correlation was not evaluated.	Mann–Whitney U-test, Kruskal–Wallis H-test
Vekony et al. (b)	2008	AdCC (21); normal SGs (17/21)	EZH2	AdCC (NA/21); normal SGs (NA/17)	NA	EZH2 high expression was a negative prognostic factor and was significantly associated with decreased survival (p=0.04).	Mann–Whitney-U test, Kaplan–Meier, log_x0002_rank test, Fisher’s exact
Destro Rodrigues et al.	2017	MEC (28); normal SGs from same patients (20)	NANOG	MEC (7/28); normal SGs (10/20)	MEC: nuclear or cytoplasmic expression in tumor cells;normal SGs: nuclear expression in ductal cells or/and acinar cells	NANOG epxression was significantly correlated with adverse prognostic factors, i.e., desmoplasia (p=0.06) and perineural invasion (p=0.06).	Fisher's exact test
Spiegel et al.	2020	MEC (5), AdCC (6), ACC (1), NOS (11), P(LG)A (3), CXPA (5), ΕΜC (2), MYOC (1), SDC (6)	NANOG	NA; high/low (negative) expression for total cases: 4/36	NA	No significant association was observed between the expression of NANOG and prognostic factors.	Mann–Whitney-U test, Kaplan–Meier, log_x0002_rank test, Chi-square test
Xu et al.	2017	MEC (75)	NANOG	MEC (52/75)	Nuclear and cytoplasmic expression in tumor cells; strongly/weakly positive: 20/32	No significant association was observed between the expression of NANOG and prognostic factors, i.e., Tumor stage (p=0.663), as well as with the survival rate (p=0.399).	Fisher’s exact test, Kaplan- Meier analysis & log- rank test
Destro Rodrigues et al.	2017	MEC (28); normal SGs from same patients (20)	OCT4	MEC (20/28); normal SGs (12/20)	MEC: nuclear and cytoplasmic expression in tumor cells; normal SGs: cytoplasmic expression in ductal cells and in few acinar cells	OCT4 epxression was significantly correlated with adverse prognostic factors, i.e., desmoplasia (p=0.06) and perineural invasion (p=0.02).	Fisher's exact test
Moura et al.	2021	MEC (20), AdCC (20); PA (20); normal SGs (10)	OCT4	MEC (20/20), AdCC (20/20); PA (20/20); normal SGs (10/10)	MEC: nuclear and, to a lesser extent, cytoplasmic expression in intermediate and epidermoid cells, while not in mucous cells; AdCC & PA: nuclear and, to a lesser extent, cytoplasmic expression in epithelial and myoepithelial cells of tumor parenchyma; NA pattern in normal SGs	Prognostic correlation was not evaluated.	Mann-Whitney test
Santos et al.	2023	MEC (20), AdCC (20); PA (20); normal SGs (4)	OCT4	MEC (ΝΑ/20), AdCC (ΝΑ/20); PA (ΝΑ/20); normal SGs (ΝΑ/4)	Parenchyma: MEC (cytoplasmic & nuclear expression in epidermoid and intermediate, but not mucous cells), AdCC (cytoplasmic & nuclear expression in nonluminal and luminal cells), PA (cytoplasmic & nuclear expression in nonluminal and luminal cells); normal SGs (cytoplasmic & nuclear expression at the periphery of the secretory units and in the ductal system); stroma: expression in MEC (85%), AdCC …	No significant associations were observed between the parenchymal or stromal expression of OCT4 and clinical parameters MEC or AdCC.	Kruskal-Wallis test, Mann- Whitney U test, Chi-square test
Bertlich et al.	2021	SCC (31)	SOX2	31/31	NA	Low expression of SOX2 showed a positive effect on recurrence free survival (p = 0.009), but not on the respective remaining survival rates.	Log-rank test, Mann-Whitney U test, Kaplan-Meier, χ2 test
Dai et al.	2014	AdCC (131); normal SGs from same patients	SOX2	131/131, normal SGs (NA>0)	Nuclear expression in tumor cells	SOX2 expression in AdCC was a worse prognostic factor, i.e., was associated with increased T classification (p=0.003) and distant metastasis (p=0.002), and with decreased 5-year overall survival (p=0.035) and disease-free survival (p=0.042).	Chi-square test, log-rank test, cox proportional-hazard analysis
Luo et al.	2019	AdCC (34); normal SGs (10)	SOX2	AdCC: 16/34; normal SGs: 1/10	AdCC: nuclear expression in tumor cells; normal SGs: weak expression 1 case.	SOX2 expression was detected in significantly higher number of AdCC cases with clinical stage III–IV (10/13) than clinical stage I–II (6/21, p=0.012).	Fisher’s exact test
Sadeghi et al.	2022	MEC (48), AdCC (47)	SOX2	MEC (48/48), AdCC (47/47)	MEC: nuclear expression in mucous and epidermoid cells (high/low expression: 11/37); AdCC: nuclear expression in tumor cells (high/low expression: 6/41)	MEC: Low SOX2 expression was significantly correlated with high-grade MEC (p=0.01), while no significant association was observed between SOX2 expression and other prognostic factors of MEC, i.e., local recurrence (p=0.14), lymph node involvement (p=0.29), distant metastasis (p=1) and survival rate (p=0.27); AdCC: No significant association was observed between the expression of SOX2 and prognost…	Kaplan-Meier, T test, χ2, Fisher exact test, log-rank test
Santos et al.	2023	MEC (20), AdCC (20); PA (20); normal SGs (4)	SOX2	MEC (ΝΑ/20), AdCC (ΝΑ/20); PA (ΝΑ/20); normal SGs (ΝΑ/4)	Parenchyma: MEC (nuclear expression in epidermoid and intermediate, but not in mucous cells), AdCC (scarce nuclear expression mainly in nonluminal cells), PA (scarce nuclear expression mainly in nonluminal cells); normal SGs (negative); stroma: no expression MEC, AdCC, PA and normal SGs	No significant associations were observed between the parenchymal or stromal expression of SOX2 and clinical parameters MEC or AdCC.	Kruskal-Wallis test, Mann- Whitney U test, Chi-square test
Sedassari et al.	2017	CXPA (25); PA (30)	SOX2	CXPA (24/25); PA (0/30)	SOX2 stained similarly in intraductal, extraductal intracapsular, and extracapsular carcinomatous areas with nuclear expression.	High (diffuse) SOX2 expression was significantly correlated with high histological grade (p=0.02), increased mitotic activity (p=0.01), advanced pT stage (p=0.01), tumor recurrence (p=0.01), and distant metastasis (p=0.004), and among patients with extracapsular CXPA also with worst overall survival rate (p=0.03).	Fisher's exact test, Kaplan-Meier method
Spiegel et al.	2020	MEC (5), AdCC (6), ACC (1), NOS (11), P(LG)A (3), CXPA (5), ΕΜC (2), MYOC (1), SDC (6)	SOX2	NA; high/low expression for total cases: 7/33	NA	SOX2 high expression significantly correlated with the absence of perineural invasion (p=0.02).	Mann–Whitney-U test, Kaplan–Meier, log_x0002_rank test, Chi-square test
Xu et al.	2017	MEC (75)	SOX2	MEC (46/75)	Nuclear expression in tumor cells; strongly/weakly positive: 19/27	No significant association was observed between the expression of SOX2 and prognostic factors, i.e., Tumor stage (p=0.387), as well as with the survival rate (p=0.064).	Fisher’s exact test, Kaplan- Meier analysis & log- rank test
Abbreviations: ACC, acinic cell carcinoma; AdCC: adenoid cystic carcinoma; Adenosquamous Ca, adenosquamous carcinoma; BCA, basal cell adenoma; BCAC, basal cell adenocarcinoma; BSGTs, benign salivary gland tumors; CAD, canalicular adenoma; ClCC, clear cell carcinoma, CXPA, carcinoma ex-pleomorphic adenoma; CystadenoCa, cystadenocarcinoma; EMC, epithelial-myoepithelial carcinoma; LEP; lymphoepithel…

## Sheet: Table S6
Joanna Briggs Institute Critical Appraisal Checklist	Interpretation in the present study	Answers (scoring)	Comments
1. Were there clear criteria for inclusion in the case series?	Did the authors report how the diagnosis of each SGT category was established (e.g., according to WHO criteria or by detailed histopathologic description)?	· yes	A statement "well known criteria" without reference was regarded as not reported.
		· no
2. Was the condition measured in a standard, reliable way for all participants included in the case series?	Did the authors describe in detail the immunohistochemical method as far as the following five parameters concern?	· all A-E= yes	*A statement "as appropriate" or "according to protocol" or "as recommended by the manufactor" without further details was regarded as not reported. If a supporting reference is provided with all A-E information, the item is graded with "yes".
	A) antibody (name/clone or Source Company)	· A, without any of B-E= unclear
	B) dilution	· not A (regardless B-E)= no
	C) detection method/ signal amplification system
	D) positive control*
	E) negative control*
3. Were valid methods used for identification of the condition for all participants included in the case series?	Did the authors describe in detail the immunohistochemistrly evaluation method (scoring system)?**	· yes	**i.e., if it was dichotomous (positive/negative), quantitative or semiquantitative and, if it was based on extent and/or intensity of staining, how the final score/decision for positive was made
		· no
4. Did the case series have consecutive inclusion of participants?	Not applicable	Not applicable
5. Did the case series have complete inclusion of participants?	Not applicable	Not applicable
6. Was there clear reporting of the demographics of the participants in the study?	A) gender or gender ratio***	· A and B = yes	***reported for total cases or per SGT group; if A and B are reported for some of study groups: unclear; if yes in A and B for some but no all SGT groups: unclear; if gender/age is reported for SGT group but not for normal/non-neoplastic SG control group: unclear
	B) age or mean age or median age or age range***	· A or B= unclear;
		· Neither A nor B= no
7. Was there clear reporting of clinical information of the participants?	Did the authors provide information about the site of SGT cases and normal/non-neoplastic SG controls?	· yes	***yes, if reported for total cases or per SGT and control group/ at least for yes: number in major/minor SGs; if site is reported only for some but no all SGT groups: unclear; if site is reported for SGT group but not for normal/non-neoplastic SG control group: unclear
		· unclear
		· no
8. Were the outcomes of cases clearly reported?	Did the authors provide the following information about immunohistochemical results?	· A and B= yes	****if expression was not reported as a number of positive cases but as a mean score (e.g. mean % of positive cell) or was reported descriptively (as "not all") per SGT group or as numbers (or %) or high/low staining for total cases= unclear; if number of positive clearly reported for some but not all groups: unclear
	A) number**** of positive cases per SGT group	· A, without B= unclear
	B) immunolocalization: tissue (e.g. parenchymal or stromal cells and cell type (e.g., acinar, ductal, myoepithelial or mucous/intermediate/epidermoid or luminal/non-luminal) and nuclear/cytoplasmic/membranous staining)	· not A, regardless B= no
9. Was there clear reporting of the presenting site(s)/clinic(s) demographic information?	Not applicable
10. Was statistical analysis appropriate?	Did the authors mention the method used for the statistical comparison of the immunoexpression results between the various SGT groups and controls?	· yes
		· no
For studies with ≥2 immunohistochemical markers, an item was scored as “Yes” only if “Yes” applied to all markers, while an item was scored as “No” only if “No” applied to at least one marker.
Studies with up to 49% of “Yes” were classified as of high risk of bias; with 50-69% of “Yes” as of medium risk of bias; and with ≥70% of “Yes” as of low risk of bias.
Abbreviations: SGs; Salivary Glands; SGT, Salivary Gland Tumor; WHO, World Health Organization

## Sheet: Table S7
Reference	Year	1. Patient selection	2. Measure of the condition	3. Identification of the condition	4. NA	5. NA	6. Demographics	7. Clinical information	8. Outcome	9. NA	10. Statistics	YES (%)	Risk of Bias
Adams et al.	2015	no	no	no	NA	NA	unclear	unclear	unclear	NA	no	0	high
Andreadis et al.	2006	yes	yes	yes	NA	NA	no	no	yes	NA	no	57.1429	unclear
Azúa-Romeo et al.	2014	no	unclear	yes	NA	NA	unclear	unclear	unclear	NA	yes	28.5714	high
Bell et al.	2010	no	unclear	yes	NA	NA	yes	yes	yes	NA	yes	71.4286	low
Beltran et al.	2006	no	unclear	yes	NA	NA	unclear	unclear	unclear	NA	yes	28.5714	high
Bertlich et al.	2021	no	unclear	yes	NA	NA	yes	yes	unclear	NA	yes	57.1429	unclear
Binmadi et al.	2016	yes	unclear	yes	NA	NA	yes	yes	yes	NA	yes	85.7143	low
Chang et al.	2014	no	unclear	yes	NA	NA	unclear	yes	unclear	NA	yes	42.8571	high
Cros et al.	2013	yes	unclear	no	NA	NA	yes	yes	unclear	NA	yes	57.1429	unclear
da Silva et al.	2020	yes	unclear	yes	NA	NA	yes	yes	yes	NA	yes	85.7143	low
Dai et al.	2014	yes	unclear	yes	NA	NA	yes	no	unclear	NA	yes	57.1429	unclear
Destro Rodrigues et al.	2017	yes	yes	yes	NA	NA	yes	yes	yes	NA	yes	100	low
Edwards et al.	2003	yes	unclear	yes	NA	NA	yes	yes	yes	NA	no	71.4286	low
Esmaeil et al.	2019	yes	yes	yes	NA	NA	yes	yes	unclear	NA	yes	85.7143	low
Ettl et al.	2008	yes	unclear	yes	NA	NA	yes	yes	unclear	NA	yes	71.4286	low
Fok et al.	2014	yes	unclear	yes	NA	NA	yes	yes	yes	NA	yes	85.7143	low
Fok et al.	2013	yes	unclear	yes	NA	NA	yes	yes	yes	NA	yes	85.7143	low
Fujita & Ikeda	2012	no	unclear	yes	NA	NA	yes	yes	unclear	NA	no	42.8571	high
Jain et al.	2016	yes	unclear	yes	NA	NA	no	no	unclear	NA	yes	42.8571	high
Jeng et al.	2000	yes	unclear	yes	NA	NA	no	no	unclear	NA	no	28.5714	high
Kadletz et al.	2017	no	yes	yes	NA	NA	yes	yes	unclear	NA	yes	71.4286	low
Karbanova et al.	2014	yes	unclear	yes	NA	NA	yes	yes	yes	NA	no	71.4286	low
Kerche et al.	2022	no	unclear	yes	NA	NA	unclear	unclear	unclear	NA	yes	28.5714	high
Kim et al.	2011	yes	unclear	yes	NA	NA	yes	yes	yes	NA	yes	85.7143	low
Lee et al.	2012	yes	unclear	yes	NA	NA	yes	yes	unclear	NA	yes	71.4286	low
Li et al.	2014	yes	unclear	yes	NA	NA	unclear	unclear	yes	NA	yes	57.1429	unclear
Locati et al.	2009	yes	unclear	yes	NA	NA	no	no	unclear	NA	no	28.5714	high
Luo et al.	2019	no	unclear	no	NA	NA	yes	yes	unclear	NA	yes	42.8571	high
Maghrabi et al.	2022	yes	unclear	yes	NA	NA	yes	yes	unclear	NA	yes	71.4286	low
Marleen et al.	2022	yes	yes	yes	NA	NA	unclear	yes	unclear	NA	yes	71.4286	low
Moura et al.	2021	yes	yes	yes	NA	NA	unclear	unclear	unclear	NA	yes	57.1429	unclear
Penner et al.	2002	yes	unclear	yes	NA	NA	yes	yes	yes	NA	no	71.4286	low
Perschbacher et al.	2004	no	yes	yes	NA	NA	yes	yes	yes	NA	yes	85.7143	low
Phuchareon et al.	2014	no	unclear	yes	NA	NA	yes	yes	unclear	NA	no	42.8571	high
Sadeghi et al.	2022	no	unclear	yes	NA	NA	yes	yes	yes	NA	yes	71.4286	low
Santos et al.	2023	yes	yes	yes	NA	NA	unclear	unclear	unclear	NA	yes	57.1429	unclear
Schwarz et al.	2011	yes	unclear	yes	NA	NA	yes	yes	unclear	NA	yes	71.4286	low
Sedassari et al.	2017	yes	unclear	yes	NA	NA	yes	yes	yes	NA	yes	85.7143	low
Seifi et al.	2016	yes	unclear	yes	NA	NA	yes	yes	unclear	NA	yes	71.4286	low
Sequeiros-Santiago et al.	2009	no	yes	yes	NA	NA	yes	yes	unclear	NA	yes	71.4286	low
Soave et al.	2013	yes	yes	yes	NA	NA	yes	yes	yes	NA	yes	100	low
Spiegel et al.	2020	no	unclear	yes	NA	NA	yes	yes	unclear	NA	yes	57.1429	unclear
Tang et al.	2010	yes	yes	yes	NA	NA	yes	yes	unclear	NA	yes	85.7143	low
Tetsu et al.	2010	yes	unclear	yes	NA	NA	yes	yes	unclear	NA	no	57.1429	unclear
Tsai et al.	2019	no	unclear	no	NA	NA	unclear	no	unclear	NA	no	0	high
Vekony et al. (a)	2008	no	unclear	yes	NA	NA	unclear	unclear	unclear	NA	yes	28.5714	high
Vekony et al. (b)	2008	no	unclear	yes	NA	NA	yes	yes	unclear	NA	yes	57.1429	unclear
Vila et al.	2009	no	unclear	no	NA	NA	yes	yes	unclear	NA	NA	33.3333	high
Wang et al.	2016	no	unclear	yes	NA	NA	unclear	unclear	unclear	NA	yes	28.5714	high
Xing et al.	1998	no	unclear	yes	NA	NA	no	yes	unclear	NA	no	28.5714	high
Xu et al.	2017	yes	yes	yes	NA	NA	yes	yes	unclear	NA	yes	85.7143	low
Yi et al.	2016	yes	unclear	yes	NA	NA	unclear	no	unclear	NA	yes	42.8571	high
Yildirim et al.	2022	no	unclear	yes	NA	NA	unclear	yes	unclear	NA	yes	42.8571	high
Zhou et al.	2013	no	yes	no	NA	NA	yes	yes	unclear	NA	yes	57.1429	unclear
Abbreviation: NA, Not Applicable

## Sheet: Table S8
Marker	Condition (regarded as true positive for meta-analysis)	Control	Pooled Diagnostic Odds Ratio (95% CI)*
c-KIT	AdCC	MEC	35.000 (14.830 - 82.603)
c-KIT	AdCC	P(LG)A	12.354 (4.438 - 34.391)
c-KIT	AdCC	ACC	11.463 (1.796 - 73.164)
c-KIT	AdCC	CXPA	14.648 (5.030 - 42.659)
c-KIT	solid AdCC	cribriform/tubular AdCC	2.105 (0.553 - 8.015)
c-KIT	MEC	CXPA	0.499 (0.133 - 1.870)
c-KIT	MEC	P(LG)A	0.343 (0.068 - 1.737)
c-KIT	MEC	ACC	0.412 (0.092 - 1.846)
c-KIT	AdCC	PA	0.412 (0.028 - 6.127)
c-KIT	MEC	PA	0.025 (0.003 - 0.225)
c-KIT	CXPA	ACC	1.239 (0.151 - 10.169)
c-KIT	P(LG)A	CXPA	1.136 (0.170 - 7.616)
c-KIT	P(LG)A	ACC	1.488 (0.210 - 10.516)
c-KIT	AdCC	NOS	22.407 (8.520 - 58.926)
c-KIT	AdCC	SDC	46.860 (15.349 - 143.06)
c-KIT	AdCC	MYOC	11.386 (3.300 - 39.284)
c-KIT	AdCC	LEP	2.400 (0.197 - 29.290)
c-KIT	AdCC	SCC	26.786 (3.404 - 210.76)
c-KIT	AdCC	EMC	1.265 (0.181 - 8.844)
c-KIT	MEC	NOS	0.352 (0.096 - 1.293)
c-KIT	MEC	MYOC	0.235 (0.026 - 2.102)
c-KIT	MEC	SDC	2.605 (0.387 - 17.547)
c-KIT	MEC	LEP	0.078 (0.002 - 3.213)
c-KIT	EMC	MEC	38.161 (4.561 - 319.29)
c-KIT	P(LG)A	NOS	1.199 (0.165 - 8.738)
c-KIT	P(LG)A	MYOC	0.863 (0.071 - 10.422)
c-KIT	P(LG)A	SDC	15.569 (1.245 - 194.63)
c-KIT	P(LG)A	LEP	0.315 (0.013 - 7.794)
c-KIT	EMC	P(LG)A	10.693 (1.027 - 111.36)
c-KIT	ACC	NOS	1.235 (0.189 - 8.054)
c-KIT	ACC	MYOC	1.089 (0.048 - 24.873)
c-KIT	ACC	SDC	14.631 (1.409 - 151.98)
c-KIT	ACC	LEP	0.490 (0.006 - 43.143)
c-KIT	ACC	EMC	0.107 (0.008 - 1.410)
c-KIT	CXPA	NOS	1.174 (0.246 - 5.596)
c-KIT	CXPA	MYOC	0.750 (0.067 - 8.408)
c-KIT	CXPA	SDC	11.050 (1.238 - 98.611)
c-KIT	CXPA	LEP	0.141 (0.001 - 21.555)
c-KIT	NOS	SDC	3.631 (0.481 - 27.424)
c-KIT	NOS	MYOC	0.558 (0.080 - 3.913)
c-KIT	NOS	LEP	0.220 (0.007 - 7.188)
c-KIT	EMC	NOS	11.960 (1.404 - 101.92)
c-KIT	MYOC	SDC	6.418 (1.201 - 34.292)
c-KIT	LEP	SDC	22.901 (2.714 - 193.24)
c-KIT	EMC	SDC	40.373 (2.824 - 577.21)
c-KIT	MYOC	LEP	0.308 (0.027 - 3.563)
c-KIT	EMC	MYOC	15.809 (1.216 - 205.57)
c-KIT	MYOC	SCC	3.019 (0.233 - 39.202)
c-KIT	LEP	SCC	6.234 (0.368 - 105.68)
CD44	MEC	AdCC	1.031 (0.353 - 3.008)
CD44	MEC	ACC	0.907 (0.036 - 22.924)
CD44	MEC	P(LG)A	1.487 (0.181 - 12.245)
CD44	MEC	CXPA	0.394 (0.051 - 3.052)
CD44	MEC	PA	0.338 (0.021 - 5.413)
CD44	AdCC	ACC	0.630 (0.085 - 4.687)
CD44	AdCC	P(LG)A	0.928 (0.168 - 5.130)
CD44	AdCC	CXPA	0.605 (0.087 - 4.214)
CD44	AdCC	NOS	0.243 (0.026 - 2.287)
CD44	AdCC	PA	0.155 (0.039 - 0.617)
CD44	AdCC	P(LG)A	0.901 (0.004 - 221.54)
CD44	ACC	PA	0.197 (0.004 - 10.378)
CD44	P(LG)A	PA	0.475 (0.086 - 2.626)
CD133	AdCC	PA	7.000 (0.258 - 189.64)
CD133	AdCC	MEC	102.99 (10.390 - 1020.8)
CD133	AdCC	ACC	12.454 (0.473 - 327.59)
CD133	ACC	MEC	20.997 (1.553 - 283.89)
CD133	MEC	PA	0.009 (0.001 - 0.085)
CD133	ACC	PA	0.073 (0.006 - 0.902)
CD24	MEC	AdCC	0.779 (0.229 - 2.653)
CD24	MEC	ACC	1.935 (0.203 - 18.438)
CD24	MEC	P(LG)A	1.420 (0.223 - 9.037)
CD24	MEC	CXPA	0.587 (0.074 - 4.666)
CD24	AdCC	ACC	2.294 (0.265 - 19.817)
CD24	AdCC	P(LG)A	1.557 (0.274 - 8.853)
CD24	AdCC	CXPA	0.794 (0.112 - 5.646)
CD24	ACC	CXPA	0.230 (0.018 - 2.998)
CD24	CXPA	P(LG)A	3.916 (0.341 - 44.914)
*Statistically significant results are in bold
Abbreviations: ACC, acinic cell carcinoma; AdCC: adenoid cystic carcinoma; CXPA, carcinoma ex-pleomorphic adenoma; EMC, epithelial-myoepithelial carcinoma; LEP; lymphoepithelial carci-noma; MEC, mucoepidermoid carcinoma; MYOC, myoepithelial carcinoma; NOS, not otherwise specified adenocarcinoma; PA, pleomorphic adenoma; P(LG)A, polymorphous low-grade adenocarcinoma; SCC, squamous cell carcinoma; …

## Sheet: Table S9
Study (concerning c-KIT)	Positive AdCC	Total AdCC	Positive MEC	Total MEC
Kerche et al. 2022	16	18	3	13
Maghrabi et al. 2022	20	20	9	11
Cros et al. 2013	34	37	3	24
Locati et al. 2009	42	54	0	5
Ettl et al. 2008	23	25	6	15
Andreadis et al. 2006	11	14	0	3
Jeng et al. 2000	20	25	0	19
Study (concerning c-KIT)	Positive AdCC	Total AdCC	Positive P(LG)A	Total P(LG)A
Cros et al. 2013	34	37	0	2
Schwarz et al. 2011	12	14	0	8
Ettl et al. 2008	23	25	1	1
Andreadis et al. 2006	11	14	7	14
Beltran et al. 2006	12	12	2	10
Edwards et al. 2003	15	15	16	17
Penner et al. 2002	9	9	8	14
Jeng et al. 2000	20	25	0	4
Study (concerning c-KIT)	Positive AdCC	Total AdCC	Positive ACC	Total ACC
Maghrabi et al. 2022	20	20	4	6
Cros et al. 2013	34	37	2	13
Ettl et al. 2008	23	25	8	10
Andreadis et al. 2006	11	14	5	6
Jeng et al. 2000	20	25	0	11
Study (concerning c-KIT)	Positive AdCC	Total AdCC	Positive CXPA	Total CXPA
Maghrabi et al. 2022	20	20	8	10
Cros et al. 2013	34	37	6	12
Ettl et al. 2008	23	25	5	12
Jeng et al. 2000	20	25	0	4
Study (concerning c-KIT)	Positive solid AdCC	Total solid AdCC	Positive cribriform/tubular AdCC	Total cribriform/tubular AdCC
Tsai et al. 2019	8	8	17	30
Bell et al. 2010	16	21	116	136
Tang et al. 2010	36	36	72	85
Tetsu et al. out 2010	2	2	13	15
Sequeiros-Santiago et al. 2009	2	3	10	18
Jeng et al. 2000	4	4	16	21
Study (concerning c-KIT)	Positive MEC	Total MEC	Positive CXPA	Total CXPA
Maghrabi et al. 2022	9	11	8	10
Cros et al. 2013	3	24	6	12
Ettl et al. 2008	6	15	5	12
Jeng et al. 2000	0	19	0	4
Study (concerning c-KIT)	Positive MEC	Total MEC	Positive P(LG)A	Total P(LG)A
Maghrabi et al. 2022	9	11	3	3
Cros et al. 2013	3	24	0	2
Ettl et al. 2008	6	15	1	1
Andreadis et al. 2006	0	3	7	14
Jeng et al. 2000	0	19	0	4
Study (concerning c-KIT)	Positive MEC	Total MEC	Positive ACC	Total ACC
Maghrabi et al. 2022	9	11	4	6
Cros et al. 2013	3	24	2	13
Ettl et al. 2008	6	15	8	10
Andreadis et al. 2006	0	3	5	6
Jeng et al. 2000	0	19	0	11
Study (concerning c-KIT)	Positive AdCC	Total AdCC	Positive PA	Total PA
Kerche et al. 2022	16	18	19	22
Andreadis et al. 2006	11	14	20	20
Study (concerning c-KIT)	Positive MEC	Total MEC	Positive PA	Total PA
Kerche et al. 2022	3	13	19	22
Andreadis et al. 2006	0	3	20	20
Study (concerning c-KIT)	Positive CXPA	Total CXPA	Positive ACC	Total ACC
Maghrabi et al. 2022	8	10	4	6
Cros et al. 2013	6	12	2	13
Ettl et al. 2008	5	12	8	10
Study (concerning c-KIT)	Positive P(LG)A	Total P(LG)A	Positive CXPA	Total CXPA
Maghrabi et al. 2022	3	3	8	10
Cros et al. 2013	0	2	6	12
Ettl et al. 2008	1	1	5	12
Study (concerning c-KIT)	Positive P(LG)A	Total P(LG)A	Positive ACC	Total ACC
Maghrabi et al. 2022	3	3	4	6
Cros et al. 2013	0	2	2	13
Ettl et al. 2008	1	1	8	10
Study (concerning c-KIT)	Positive AdCC	Total AdCC	Positive NOS	Total NOS
Cros et al. 2013	34	37	4	12
Locati et al. 2009	42	54	2	23
Ettl et al. 2008	23	25	2	3
Andreadis et al. 2006	11	14	0	1
Jeng et al. 2000	20	25	0	4
Study (concerning c-KIT)	Positive AdCC	Total AdCC	Positive SDC	Total SDC
Cros et al. 2013	34	37	0	3
Locati et al. 2009	42	54	2	24
Ettl et al. 2008	23	25	0	11
Andreadis et al. 2006	11	14	0	5
Jeng et al. 2000	20	25	0	2
Study (concerning c-KIT)	Positive AdCC	Total AdCC	Positive MYOC	Total MYOC
Cros et al. 2013	34	37	1	3
Locati et al. 2009	42	54	1	4
Ettl et al. 2008	23	25	1	4
Andreadis et al. 2006	11	14	0	2
Jeng et al. 2000	20	25	2	2
Study (concerning c-KIT)	Positive AdCC	Total AdCC	Positive LEP	Total LEP
Ettl et al. 2008	23	25	1	3
Andreadis et al. 2006	11	14	2	3
Jeng et al. 2000	20	25	6	6
Study (concerning c-KIT)	Positive AdCC	Total AdCC	Positive SCC	Total SCC
Ettl et al. 2008	23	25	1	5
Jeng et al. 2000	20	25	0	1
Study (concerning c-KIT)	Positive AdCC	Total AdCC	Positive EMC	Total EMC
Cros et al. 2013	34	37	5	6
Andreadis et al. 2006	11	14	3	3
Study (concerning c-KIT)	Positive MEC	Total MEC	Positive NOS	Total NOS
Cros et al. 2013	3	24	4	12
Locati et al. 2009	0	5	2	23
Ettl et al. 2008	6	15	2	3
Andreadis et al. 2006	0	3	0	1
Jeng et al. 2000	0	19	0	4
Study (concerning c-KIT)	Positive MEC	Total MEC	Positive MYOC	Total MYOC
Cros et al. 2013	3	24	1	3
Locati et al. 2009	0	5	1	4
Ettl et al. 2008	6	15	1	4
Andreadis et al. 2006	0	3	0	2
Jeng et al. 2000	0	19	2	2
Study (concerning c-KIT)	Positive MEC	Total MEC	Positive SDC	Total SDC
Cros et al. 2013	3	24	0	3
Locati et al. 2009	0	5	2	24
Ettl et al. 2008	6	15	0	11
Study (concerning c-KIT)	Positive MEC	Total MEC	Positive LEP	Total LEP
Ettl et al. 2008	6	15	1	3
Andreadis et al. 2006	0	3	2	3
Jeng et al. 2000	0	19	6	6
Study (concerning c-KIT)	Positive MEC	Total MEC	Positive EMC	Total EMC
Cros et al. 2013	3	24	5	6
Andreadis et al. 2006	0	3	3	3
Study (concerning c-KIT)	Positive P(LG)A	Total P(LG)A	Positive NOS	Total NOS
Cros et al. 2013	0	2	4	12
Ettl et al. 2008	1	1	2	3
Andreadis et al. 2006	7	14	0	1
Jeng et al. 2000	0	4	0	4
Study (concerning c-KIT)	Positive P(LG)A	Total P(LG)A	Positive MYOC	Total MYOC
Cros et al. 2013	0	2	1	3
Ettl et al. 2008	1	1	1	4
Andreadis et al. 2006	7	14	0	2
Jeng et al. 2000	0	4	2	2
Study (concerning c-KIT)	Positive P(LG)A	Total P(LG)A	Positive SDC	Total SDC
Cros et al. 2013	0	2	0	3
Ettl et al. 2008	1	1	0	11
Andreadis et al. 2006	7	14	0	3
Study (concerning c-KIT)	Positive P(LG)A	Total P(LG)A	Positive LEP	Total LEP
Ettl et al. 2008	1	1	1	3
Andreadis et al. 2006	7	14	2	3
Jeng et al. 2000	0	4	6	6
Study (concerning c-KIT)	Positive P(LG)A	Total P(LG)A	Positive EMC	Total EMC
Cros et al. 2013	0	2	5	6
Andreadis et al. 2006	7	14	3	3
Study (concerning c-KIT)	Positive ACC	Total ACC	Positive NOS	Total NOS
Cros et al. 2013	2	13	4	12
Ettl et al. 2008	8	10	2	3
Andreadis et al. 2006	5	6	0	1
Jeng et al. 2000	0	11	0	4
Study (concerning c-KIT)	Positive ACC	Total ACC	Positive MYOC	Total MYOC
Cros et al. 2013	2	13	1	3
Ettl et al. 2008	8	10	1	4
Andreadis et al. 2006	5	6	0	2
Jeng et al. 2000	0	11	2	2
Study (concerning c-KIT)	Positive ACC	Total ACC	Positive SDC	Total SDC
Cros et al. 2013	2	13	0	3
Ettl et al. 2008	8	10	0	11
Andreadis et al. 2006	5	6	0	3
Study (concerning c-KIT)	Positive ACC	Total ACC	Positive LEP	Total LEP
Ettl et al. 2008	8	10	1	3
Andreadis et al. 2006	5	6	2	3
Jeng et al. 2000	0	11	6	6
Study (concerning c-KIT)	Positive ACC	Total ACC	Positive EMC	Total EMC
Cros et al. 2013	2	13	5	6
Andreadis et al. 2006	5	6	3	3
Study (concerning c-KIT)	Positive CXPA	Total CXPA	Positive NOS	Total NOS
Cros et al. 2013	6	12	4	12
Ettl et al. 2008	5	12	2	3
Study (concerning c-KIT)	Positive CXPA	Total CXPA	Positive MYOC	Total MYOC
Cros et al. 2013	6	12	1	3
Ettl et al. 2008	5	12	1	4
Jeng et al. 2000	0	4	2	2
Study (concerning c-KIT)	Positive CXPA	Total CXPA	Positive SDC	Total SDC
Cros et al. 2013	6	12	0	3
Ettl et al. 2008	5	12	0	11
Study (concerning c-KIT)	Positive CXPA	Total CXPA	Positive LEP	Total LEP
Ettl et al. 2008	5	12	1	3
Jeng et al. 2000	0	4	6	6
Study (concerning c-KIT)	Positive NOS	Total NOS	Positive SDC	Total SDC
Cros et al. 2013	4	12	0	3
Locati et al. 2009	2	23	2	24
Ettl et al. 2008	2	3	0	11
Andreadis et al. 2006	0	1	0	5
Jeng et al. 2000	0	4	0	2
Study (concerning c-KIT)	Positive NOS	Total NOS	Positive MYOC	Total MYOC
Cros et al. 2013	4	12	1	3
Locati et al. 2009	2	23	1	4
Ettl et al. 2008	2	3	1	4
Andreadis et al. 2006	0	1	0	2
Jeng et al. 2000	0	4	2	2
Study (concerning c-KIT)	Positive NOS	Total NOS	Positive LEP	Total LEP
Ettl et al. 2008	2	3	1	3
Andreadis et al. 2006	0	1	2	3
Jeng et al. 2000	0	4	6	6
Study (concerning c-KIT)	Positive NOS	Total NOS	Positive EMC	Total EMC
Cros et al. 2013	4	12	5	6
Andreadis et al. 2006	0	1	3	3
Study (concerning c-KIT)	Positive SDC	Total SDC	Positive MYOC	Total MYOC
Cros et al. 2013	0	3	1	3
Locati et al. 2009	2	24	1	4
Ettl et al. 2008	0	11	1	4
Andreadis et al. 2006	0	5	0	2
Jeng et al. 2000	0	2	2	2
Study (concerning c-KIT)	Positive SDC	Total SDC	Positive LEP	Total LEP
Ettl et al. 2008	0	11	1	3
Andreadis et al. 2006	0	5	2	3
Jeng et al. 2000	0	2	6	6
Study (concerning c-KIT)	Positive SDC	Total SDC	Positive EMC	Total EMC
Cros et al. 2013	0	3	5	6
Andreadis et al. 2006	0	5	3	3
Study (concerning c-KIT)	Positive MYOC	Total MYOC	Positive LEP	Total LEP
Ettl et al. 2008	1	4	1	3
Andreadis et al. 2006	0	2	2	3
Jeng et al. 2000	2	2	6	6
Study (concerning c-KIT)	Positive MYOC	Total MYOC	Positive EMC	Total EMC
Cros et al. 2013	1	3	5	6
Andreadis et al. 2006	0	2	3	3
Study (concerning c-KIT)	Positive MYOC	Total MYOC	Positive SCC	Total SCC
Ettl et al. 2008	1	4	1	5
Jeng et al. 2000	2	2	0	1
Study (concerning c-KIT)	Positive LEP	Total LEP	Positive SCC	Total SCC
Ettl et al. 2008	1	3	1	5
Jeng et al. 2000	6	6	0	1
Abbreviations: ACC, acinic cell carcinoma; AdCC: adenoid cystic carcinoma; CXPA, carcinoma ex-pleomorphic adenoma; EMC, epithelial-myoepithelial carcinoma; LEP; lymphoepithelial carci-noma; MEC, mucoepidermoid carcinoma; MYOC, myoepithelial carcinoma; NOS, not otherwise specified adenocarcinoma; PA, pleomorphic adenoma; P(LG)A, polymorphous low-grade adenocarcinoma; SCC, squamous cell carcinoma; …

## Sheet: Table S10
Study (concerning CD133)	Positive AdCC	Total AdCC	Positive PA	Total PA
Wang et al. 2016	21	45	0	20
Karbanova et al. 2014 (AC133)	6	7	8	10
Study (concerning CD133)	Positive AdCC	Total AdCC	Positive MEC	Total MEC
Karbanova et al. 2014 (80B258)	7	7	2	15
Karbanova et al. 2014 (AC133)	6	7	0	15
Study (concerning CD133)	Positive AdCC	Total AdCC	Positive ACC	Total ACC
Karbanova et al. 2014 (80B258)	7	7	10	11
Karbanova et al. 2014 (AC133)	6	7	1	11
Study (concerning CD133)	Positive MEC	Total MEC	Positive ACC	Total ACC
Karbanova et al. 2014 (80B258)	2	15	10	11
Karbanova et al. 2014 (AC133)	0	15	1	11
Study (concerning CD133)	Positive MEC	Total MEC	Positive PA	Total PA
Karbanova et al. 2014 (80B258)	2	15	10	10
Karbanova et al. 2014 (AC133)	0	15	8	10
Study (concerning CD133)	Positive ACC	Total ACC	Positive PA	Total PA
Karbanova et al. 2014 (80B258)	10	11	10	10
Karbanova et al. 2014 (AC133)	1	11	8	10
Abbreviations: ACC, acinic cell carcinoma; AdCC: adenoid cystic carcinoma; MEC, mucoepidermoid carcinoma; PA, pleomorphic adenoma

[truncated: 3 more sheets: Table S11, Table S12, Table S13]
